# Supplementary material for: A Systematic Review on the Role of the Stria Vascularis in Menière’s Disease Pathogenesis
Source: J Assoc Res Otolaryngol. 2025 Sep 23;26(5):491–513. doi: 10.1007/s10162-025-01006-y (PMC12528619; doi:10.1007/s10162-025-01006-y)
Supplement: Supplementary file 1 — (XLSX 118 KB) [file 10162_2025_1006_MOESM1_ESM.xlsx]

## Sheet: Table of Contents
			Tab Number	Table Name
			2	Supplementary Table S1.- Tailored List of Genes and Proteins Used to Filter
			3	Supplementary Table S2.- Summarized information of selected papers with mice (Mus musculus) subjects describing stria vascularis genes
			4	Supplementary Table S3.- Risk of Bias Assestment for the selected Human Studies
			5	Supplementary Table S4.- Risk of Bias Assestment for the selected studies on murine species (Mus musculus & Rattus norvegicus domestica) and gerbils (Meriones unguiculatis)
			6	Supplementary Table S5.- Risk of Bias Assestment for the selected human and animal (Mus musculus) studies
			7	Supplementary Table S6.- Risk of Bias Assestment for the selected Guinnea pigs, birds, flies and frogs (Cavia spp., Gallus gallus domesticus and Tyto alba guttata, Drosophila melanogaster, Xenopus laevis) studies
			8	Supplementary Table S7.- Active biochemical pathways according to Gene Ontology - Biological Processess.
			9	Supplementary Table S8.- Active biochemical pathways according to Gene Ontology - Cellular Component.
			10	Supplementary Table S9.- Active biochemical pathways according to Gene Ontology - Molecular Function.
			11	Supplementary Table S10.- Active biochemical pathways according to KEGG Reactome.
			12	Supplementary Table S11.- Possible Transcription Factors according to CollecTRI.

## Sheet: Supplementary Table S1
				Supplementary Table S1.- Tailored List of Genes and Proteins Used to Filter
				Familial MD			Marginal SV			Intermediate SV			Basal SV			Connexins
				Gene	Protein		Gene	Protein		Gene	Protein		Gene	Protein		Gene	Protein
				FAM136A	Protein FAM136A		UBE2S	Ubiquitin-conjugating enzyme E2 S		BSG	Basigin		SLC2A1	Solute carrier family 2, facilitated glucose transporter member 1		GJA1	Gap junction alpha-1 protein (Connexin-43)
				DTNA	Dystrobrevin alpha		ABCA2	ATP-binding cassette sub-family A member 2		HERPUD1	Homocysteine-responsive endoplasmic reticulum-resident ubiquitin-like domain member 1 protein		H2BC4/H2BC6/H2BC7/etc.	Histone H2B type 1-C/E/F/G/I		GJA3	Gap junction alpha-3 protein (Connexin-46)
				PRKCB	Protein kinase C beta type		CHURC1	Protein Churchill		SDC4	Syndecan-4		CDKN1A	Cyclin-dependent kinase inhibitor 1A		GJA4	Gap junction alpha-4 protein (Connexin-37)
				COCH	Cochlin		NDUFV2	NADH dehydrogenase [ubiquinone] flavoprotein 2, mitochondrial precursor		ST6GALNAC2	Alpha-N-acetylgalactosaminide alpha-2,6-sialyltransferase 2		CDKN1B	Cyclin-dependent kinase inhibitor 1B		GJA5	Gap junction alpha-5 protein (Connexin-40)
				DPT	Dermatopontin		SLC25A3	Solute carrier family 25 member 3 precursor (Phosphate carrier protein)		CA2	Carbonic anhydrase 2		CDKN1C	Cyclin-dependent kinase inhibitor 1C		GJA8	Gap junction alpha-8 protein (Connexin-50)
				SEMA3D	Semaphorin-3D		NME1	Nucleoside diphosphate kinase A		HSP90B1	Endoplasmin		BAG1	BAG family molecular chaperone regulator 1		GJA9	Gap junction alpha-9 protein (Connexin-59)
				TECTA	Alpha-tectorin		METTL26	Methyltransferase-like 26		THRSP	Thyroid hormone-inducible hepatic protein		SELENOM	Selenoprotein M		GJA9	Gap junction alpha-9 protein (Connexin-59)
				GUSB	Beta-glucuronidase		QSOX1	Sulfhydryl oxidase 1 precursor		ALPL	Alkaline phosphatase, tissue-nonspecific isozyme		RHOC	Rho-related GTP-binding protein RhoC		GJB1	Gap junction beta-1 protein (Connexin-32)
				SLC6A7	Sodium-dependent proline transporter		SELENOP	Selenoprotein P precursor		JAM2	Junctional adhesion molecule B		TSPAN15	Tetraspanin-15		GJB2	Gap junction beta-2 protein (Connexin-26)
				HMX2	Homeobox protein HMX2		UBL5	Ubiquitin-like protein 5		ATP6AP2	Renin receptor		UBXN1	UBX domain-containing protein 1		GJB3	Gap junction beta-3 protein (Connexin-31)
				LSAMP	Limbic system-associated membrane protein		IGFBP7	Insulin-like growth factor-binding protein 7 precursor		CTSB	Cathepsin B		SRGN	Serglycin		GJB4	Gap junction beta-4 protein (Connexin-30.3)
				OTOG	Otogelin		CLSTN1	Calsyntenin-1 precursor		PSAP	Prosaposin		PLIN4	Perilipin-4		GJB5	Gap junction beta-5 protein (Connexin-31.1)
				STRC	Stereocilin		NDUFB10	NADH dehydrogenase [ubiquinone] 1 beta subcomplex subunit 10, mitochondrial		ATP6V0B	ATPase H⁺ transporting V₀ subunit b		TNS1	Tensin-1		GJB6	Gap junction beta-6 protein (Connexin-30)
				MYO7A	Unconventional myosin-VIIa		NDUFB11	NADH dehydrogenase [ubiquinone] 1 beta subcomplex subunit 11, mitochondrial pre.		SPARCL1	SPARC-like protein 1		GNG11	Guanine nucleotide-binding protein G(I)/G(S)/G(O) subunit gamma-11		GJB7	Gap junction beta-7 protein (Connexin-25)
				GJB2	Gap junction beta-2 protein (Cx26)		ARF5	ADP-ribosylation factor 5		ALDH2	Aldehyde dehydrogenase, mitochondrial		TMEM256	Transmembrane protein 256		GJC1	Gap junction gamma-1 protein (Connexin-45)
							ATP5F1C	ATP synthase subunit gamma, mitochondrial precursor		EMP3	Epithelial membrane protein 3		LCTL	Lactase-like protein		GJC2	Gap junction gamma-2 protein (Connexin-47)
							NDUFB2	NADH dehydrogenase [ubiquinone] 1 beta subcomplex subunit 2, mitochondrial pre.		COL5A3	Collagen alpha-3(V) chain		KIF5B	Kinesin-1 heavy chain		GJC3	Gap junction gamma-3 protein (Connexin-30.2/31.3)
							COX7B	Cytochrome c oxidase subunit 7B, mitochondrial		SLC45A2	Membrane-associated transporter protein		GABARAPL2	Gamma-aminobutyric acid receptor-associated protein-like 2		GJD2	Gap junction delta-2 protein (Connexin-36)
							COX7A2	Cytochrome c oxidase subunit 7A2, mitochondrial		HSPA5	Endoplasmic reticulum chaperone BiP		ANXA3	Annexin A3		GJD3	Gap junction delta-3 protein (Connexin-31.9)
							ATP5F1B	ATP synthase subunit beta, mitochondrial		F3	Tissue factor		MRPS6	28S ribosomal protein S6, mitochondrial (bS6m)		GJD4	Gap junction delta-4 protein (Connexin-40.1)
							CD59	CD59 glycoprotein precursor		PLA2G7	Platelet-activating factor acetylhydrolase		HSPA1A	Heat shock 70 kDa protein 1A		GJE1	Putative gap junction epsilon-1 protein (Connexin-23)
							SORL1	Sortilin-related receptor precursor (SorLA)		GSTA2	Glutathione S-transferase A2		PERP	p53 apoptosis effector related to PMP-22
							ITPR2	Inositol 1,4,5-trisphosphate receptor type 2 (IP3 receptor type 2)		C2	Complement C2		CITED4	Cbp/p300-interacting transactivator 4
							SMPDL3A	Acid sphingomyelinase-like phosphodiesterase 3a precursor		KCNJ10	ATP-sensitive inward rectifier potassium channel 10		MT1A / MT1E / etc.	Metallothionein-1A / 1E / 1F / 1G / 1H / 1X
							MRPL33	39S ribosomal protein L33, mitochondrial		FXYD1	Phospholemman		TALDO1	Transaldolase
							COX5A	Cytochrome c oxidase subunit 5A, mitochondrial		TMEM176B	Transmembrane protein 176B		SREBF1	Sterol regulatory element-binding protein 1
							UQCRC1	Cytochrome b-c1 complex subunit 1, mitochondrial (Core protein 1)		SCN1B	Sodium channel regulatory subunit beta-1		TP53I11	Tumor protein p53-inducible protein 11
							MPC2	Mitochondrial pyruvate carrier 2		TMEM176A	Transmembrane protein 176A		H1-2	Histone H1.2
							NDUFV1	NADH dehydrogenase [ubiquinone] flavoprotein 1, mitochondrial precursor		Tyr	Tyrosinase		BRI3	Membrane protein BRI3
							PRDX5	Peroxiredoxin-5, mitochondrial		Dlc1	Rho GTPase-activating protein 7		SMIM14	Small integral membrane protein 14
							FAM134B	Reticulophagy regulator 1 (Fun14 domain-containing protein 1)		Dct	L-dopachrome tautomerase		CTSL	Cathepsin L1 (precursor)
							UBE2B	Ubiquitin-conjugating enzyme E2 B (RAD6 homolog B)		Met	Hepatocyte growth factor receptor		IMUP	Immortalization up-regulated protein
							LRP2	Low-density lipoprotein receptor-related protein 2 precursor (Megalin)		Mob3b	MOB kinase activator 3B		LAMP1	Lysosome-associated membrane glycoprotein 1
							PAQR5	Progestin and adipoQ receptor family member 5		Rapgef4	Rap guanine nucleotide exchange factor 4		S100A13	Protein S100-A13
							ATP5PF (ATP5J)	ATP synthase F₀ complex subunit F6, mitochondrial (ATP synthase coupling factor 6)		Taf1d	TATA box-binding protein-associated factor RNA polymerase I subunit D		PLA2G16	Phospholipase A2, group XVI (Adipocyte phospholipase A2)
							PROM2	Prominin-2		Fbxl7	F-box/LRR-repeat protein 7		RAPGEF3	Rap guanine nucleotide exchange factor 3
							MT3	Metallothionein-3		Pde1c	Dual specificity calcium/calmodulin-dependent 3',5'-cyclic nucleotide phosphodiesterase 1C		TSPAN8	Tetraspanin-8
							NDUFS7	NADH dehydrogenase [ubiquinone] Fe-S protein 7, mitochondrial		Etv1	ETS translocation variant 1		CD82	CD82 antigen
							NDUFB9	NADH dehydrogenase [ubiquinone] 1 beta subcomplex subunit 9, mitochondrial		Hpse	Heparanase		PPIA	Peptidyl-prolyl cis-trans isomerase A (Cyclophilin A)
							ATP5MF (ATP5J2)	ATP synthase membrane subunit f, mitochondrial (F₀ complex subunit F2)		Nrcam	Neuronal cell adhesion molecule		PLPP3	Phospholipid phosphatase 3
							NDUFA5	NADH dehydrogenase [ubiquinone] 1 alpha subcomplex subunit 5, mitochondrial		Edil3	EGF-like repeat and discoidin I-like domain-containing protein 3		ATP1A2	Sodium/potassium-transporting ATPase subunit alpha-2
							RTN4	Reticulon-4 (Nogo protein)		Auts2	Autism susceptibility gene 2 protein homolog		SAT1	Spermidine/spermine N¹-acetyltransferase 1
							SCP2	Non-specific lipid-transfer protein (Sterol carrier protein 2)		Gpnmb	Transmembrane glycoprotein NMB		POU3F3	POU domain, class 3, transcription factor 3
							COX5B	Cytochrome c oxidase subunit 5B, mitochondrial		Scn7a	Sodium channel protein type 7 subunit alpha		ANXA5	Annexin A5
							TRNP1	TMF-regulated nuclear protein 1		Sgip1	SH3-containing GRB2-like protein 3-interacting protein 1		FAM129B	Niban-like protein 2
							PKM	Pyruvate kinase PKM (Isoform M2)		Ncam1	Neural cell adhesion molecule 1		TSC22D3	TSC22 domain family protein 3 (GILZ)
							NDUFA4	NADH dehydrogenase [ubiquinone] 1 alpha subcomplex subunit 4 (Complex IV subunit NDUFA4)		Bnc2	Zinc finger protein basonuclin-2		INSIG1	Insulin-induced gene 1 protein
							MDH1	Malate dehydrogenase, cytosolic		Prkg1	cGMP-dependent protein kinase 1		ACSL3	Long-chain-fatty-acid—CoA ligase 3
							HSPA1B	Heat shock 70 kDa protein 1B		Nrp2	Neuropilin-2		CD81	CD81 antigen (Tetraspanin-28)
							PGAM1	Phosphoglycerate mutase 1 (brain)		Atp1b1	Sodium/potassium-transporting ATPase subunit beta-1		ATP1B3	Sodium/potassium-transporting ATPase subunit beta-3
							TSPAN1	Tetraspanin-1		Pax3	Paired box protein Pax-3		SKP1	S-phase kinase-associated protein 1 (SKP1)
							NDUFB8	NADH dehydrogenase [ubiquinone] 1 beta subcomplex subunit 8, mitochondrial		Slc24a2	Sodium/potassium/calcium exchanger 2		ARHGAP29	Rho GTPase-activating protein 29
							NDUFS6	NADH dehydrogenase [ubiquinone] Fe-S protein 6, mitochondrial		Cers6	Ceramide synthase 6		GLUL	Glutamine synthetase (Glutamate–ammonia ligase)
							LRPAP1	Alpha-2-macroglobulin receptor-associated protein (RAP)		Nmnat2	Nicotinamide/nicotinic acid mononucleotide adenylyltransferase 2		CYSTM1	Cysteine-rich transmembrane module-containing protein 1
							ETNPPL	Ethanolamine-phosphate phospho-lyase		Aff3	AF4/FMR2 family member 3		CEBPB	CCAAT/enhancer-binding protein beta
							REEP5	Receptor expression-enhancing protein 5		Ptprm	Receptor-type tyrosine-protein phosphatase mu		FAT2	Protocadherin Fat 2
							ALCAM	Activated leukocyte cell adhesion molecule precursor (CD166)		Hhatl	Protein-cysteine N-palmitoyltransferase HHAT-like protein		QPCT	Glutaminyl-peptide cyclotransferase (QPCT)
							ETFB	Electron transfer flavoprotein subunit beta, mitochondrial		Phlda1	Pleckstrin homology-like domain family A member 1		ENAH	Protein enabled homolog
							SLC41A3	Solute carrier family 41 member 3		Atp10a	Phospholipid-transporting ATPase VA		ACKR3	C-X-C chemokine receptor type 7 (ACKR3)
							ATP1B2	Sodium/potassium-transporting ATPase subunit beta-2 precursor		Arhgap31	Rho GTPase-activating protein 31		AIF1L	Allograft inflammatory factor 1-like
							COX7A1	Cytochrome c oxidase subunit 7A1, mitochondrial		Cttnbp2	Cortactin-binding protein 2		EFHD1	EF-hand domain-containing protein D1
							RGS4	Regulator of G-protein signaling 4		Chsy3	Chondroitin sulfate synthase 3		NDRG3	Protein NDRG3
							TESC	Tescalcin (Calcium-binding protein 1, CIB1 family)		Glrb	Glycine receptor subunit beta		DUSP1	Dual specificity protein phosphatase 1
							DNASE1	Deoxyribonuclease-1 precursor		Frmd4b	FERM domain-containing protein 4B		RNF152	E3 ubiquitin-protein ligase RNF152
							Cacnb2	Voltage-dependent L-type calcium channel subunit beta-2		Npas3	Neuronal PAS domain-containing protein 3		PTMS	Parathymosin
							Ank3	Ankyrin-3		Nckap1	Nck-associated protein 1		ACTN1	Alpha-actinin-1
							Iqgap2	Ras GTPase-activating-like protein IQGAP2		Klhl40	Kelch-like protein 40		XPNPEP1	Xaa-Pro aminopeptidase 1
							Dach1	Dachshund homolog 1		Celf2	CUGBP Elav-like family member 2		GSTM1	Glutathione S-transferase Mu 1
							Cacna1d	Voltage-dependent L-type calcium channel subunit alpha-1D		Dkk3	Dickkopf-related protein 3		AHNAK	Neuroblast differentiation-associated protein AHNAK
							Esrrb	Steroid hormone receptor ERR2		Kcnj13	Inward rectifier potassium channel 13		MORF4L1	Mortality factor 4-like protein 1
							Dclk1	Serine/threonine-protein kinase DCLK1		Ank3	Ankyrin-3		EIF1	Eukaryotic translation initiation factor 1
							Slit3	Slit homolog 3 protein		Ak5	Adenylate kinase isoenzyme 5		JUND	Transcription factor JunD
							Kcnq1	Potassium voltage-gated channel subfamily KQT member 1		Tecpr1	Tectonin beta-propeller repeat-containing protein 1		EPHX1	Epoxide hydrolase 1 (EC 3.3.2.10)
							Stac	SH3 and cysteine-rich domain-containing protein		Cacnb2	Voltage-dependent L-type calcium channel subunit beta-2		CTXN3	Cortexin-3
							Fry	Protein furry homolog		Phlpp1	PH domain leucine-rich repeat-containing protein phosphatase 1		CSRP1	Cysteine and glycine-rich protein 1
							Bmpr1b	Bone morphogenetic protein receptor type-1B		Ifnk	Interferon kappa		BECN1	Beclin-1
							Plce1	1-phosphatidylinositol 4,5-bisphosphate phosphodiesterase epsilon-1		Oxct1	Succinyl-CoA:3-ketoacid coenzyme A transferase 1, mitochondrial		NUDT4	Diphosphoinositol polyphosphate phosphohydrolase 2
							Shroom3	Protein Shroom3		Klhl29	Kelch-like protein 29		ISYNA1	Inositol-3-phosphate synthase 1
							Igf1	Insulin-like growth factor 1		Stox2	Storkhead-box protein 2		SCD	Stearoyl-CoA desaturase (delta-9-desaturase)
							Sorbs2	Sorbin and SH3 domain-containing protein 2		Dach1	Dachshund homolog 1		PPP1R1A	Protein phosphatase 1 regulatory subunit 1A
							Ror1	Inactive tyrosine-protein kinase transmembrane receptor ROR1		Ednrb	Endothelin receptor type B		S100B	Protein S100-B
							Gas2	Growth arrest-specific protein 2		St6gal1	Beta-galactoside alpha-2,6-sialyltransferase 1		APOD	Apolipoprotein D
							Oxr1	Oxidation resistance protein 1		Arhgap20	Rho GTPase-activating protein 20		CLU	Clusterin (Apolipoprotein J)
							Wnk2	Serine/threonine-protein kinase WNK2		Ptprt	Receptor-type tyrosine-protein phosphatase T		GSN	Gelsolin
							Enpep	Glutamyl aminopeptidase		Hif1a	Hypoxia-inducible factor 1-alpha		Ebf1	Transcription factor COE1
							Fgfr2	Fibroblast growth factor receptor 2		Gas2	Growth arrest-specific protein 2		Cemip	Cell migration-inducing and hyaluronan-binding protein
							Sgpp1	Sphingosine-1-phosphate phosphatase 1		Iqgap2	Ras GTPase-activating-like protein IQGAP2		Ablim3	Actin-binding LIM protein 3
							Slc12a2	Solute carrier family 12 member 2		Myo5a	Unconventional myosin-Va		Slit2	Slit homolog 2 protein
							Aff3	AF4/FMR2 family member 3		Spon1	Spondin-1		Tbx18	T-box transcription factor TBX18
							Auts2	Autism susceptibility gene 2 protein homolog		Rarb	Retinoic acid receptor beta		Ust	Uronyl 2-sulfotransferase
							Dlc1	Rho GTPase-activating protein 7		Arhgap39	Rho GTPase-activating protein 39		Nebl	Nebulette
							Atp13a5	Probable cation-transporting ATPase 13A5		Fry	Protein furry homolog		Mllt3	Protein AF-9
							Lmx1a	LIM homeobox transcription factor 1-alpha		Adcy2	Adenylate cyclase type 2		Zfhx4	Zinc finger homeobox protein 4
							Itgb5	Integrin beta-5		Sorbs2	Sorbin and SH3 domain-containing protein 2		Prkca	Protein kinase C alpha type
							Rspo3	R-spondin-3		Rorb	Nuclear receptor ROR-beta		Slc7a2	Cationic amino acid transporter 2
							Tyr	Tyrosinase		Kcnq1	Potassium voltage-gated channel subfamily KQT member 1		Maf	Transcription factor Maf
							Mob3b	MOB kinase activator 3B		St6galnac3	Alpha-N-acetylgalactosaminide alpha-2,6-sialyltransferase 3		Ebf2	Transcription factor COE2
							Stk39	STE20/SPS1-related proline-alanine-rich protein kinase		Adgrl3	Adhesion G protein-coupled receptor L3		Bmp6	Bone morphogenetic protein 6
							Kcnma1	Calcium-activated potassium channel subunit alpha-1		Kcnn4	Intermediate conductance calcium-activated potassium channel protein 4		Sorcs3	VPS10 domain-containing receptor SorCS3
							Lrfn5	Leucine-rich repeat and fibronectin type-III domain-containing protein 5		Oxr1	Oxidation resistance protein 1		Dync1i1	Cytoplasmic dynein 1 intermediate chain 1
							Met	Hepatocyte growth factor receptor		Plce1	1-phosphatidylinositol 4,5-bisphosphate phosphodiesterase epsilon-1		Ahcyl2	Putative adenosylhomocysteinase 3
							Cacna2d1	Voltage-dependent calcium channel subunit alpha-2/delta-1		Tbx2	T-box transcription factor TBX2		Cpa6	Carboxypeptidase A6
							Cacnb4	Voltage-dependent L-type calcium channel subunit beta-4		Magi2	Membrane-associated guanylate kinase, WW and PDZ domain-containing protein 2		Col27a1	Collagen alpha-1(XXVII) chain
							Tsc22d2	TSC22 domain family protein 2		Mertk	Tyrosine-protein kinase Mer		Klf12	Krueppel-like factor 12
							Ccser1	Serine-rich coiled-coil domain-containing protein 1		Cacna1d	Voltage-dependent L-type calcium channel subunit alpha-1D		Cldn11	Claudin-11
							Atp2b1	Plasma membrane calcium-transporting ATPase 1		Wnk2	Serine/threonine-protein kinase WNK2		Add3	Gamma-adducin
							Erc1	ELKS/Rab6-interacting/CAST family member 1		Tulp3	Tubby-related protein 3		Col11a2	Collagen alpha-2(XI) chain
							Fgf13	Fibroblast growth factor 13		Gpr158	Metabotropic glycine receptor		Cp	Ceruloplasmin
							Itpr1	Inositol 1,4,5-trisphosphate-gated calcium channel ITPR1		Gli3	Transcriptional activator GLI3		Gmds	GDP-mannose 4,6 dehydratase
							Rapgef4	Rap guanine nucleotide exchange factor 4		Fgf1	Fibroblast growth factor 1		Osbpl6	Oxysterol-binding protein-related protein 6
							Pde1c	Dual specificity calcium/calmodulin-dependent 3',5'-cyclic nucleotide phosphodiesterase 1C		Bmpr1b	Bone morphogenetic protein receptor type-1B		Megf9	Multiple epidermal growth factor-like domains protein 9
							Astn2	Astrotactin-2		Fxyd3	FXYD domain-containing ion transport regulator 3		Eya1	Protein phosphatase EYA1
							Slc2a13	Proton myo-inositol cotransporter		Shroom3	Protein Shroom3		Tshz2	Teashirt homolog 2
							Frem1	FRAS1-related extracellular matrix protein 1		Syt4	Synaptotagmin-4		Skt	Sickle tail protein
							Samd12	Sterile alpha motif domain-containing protein 12		Dhrs3	Short-chain dehydrogenase/reductase 3		Pam	Peptidyl-glycine alpha-amidating monooxygenase
							Fbxl7	F-box/LRR-repeat protein 7		Igf1	Insulin-like growth factor 1		Kirrel3	Kin of IRRE-like protein 3
							Hpse	Heparanase		Ror1	Inactive tyrosine-protein kinase transmembrane receptor ROR1		Fchsd2	F-BAR and double SH3 domains protein 2
							Exoc6b	Exocyst complex component 6B		Enpep	Glutamyl aminopeptidase		Cacna1e	Voltage-dependent R-type calcium channel subunit alpha-1E
							Etv1	ETS translocation variant 1		Esrrb	Steroid hormone receptor ERR2		Ccdc85a	Coiled-coil domain-containing protein 85A
							Prkg1	cGMP-dependent protein kinase 1		Lmx1a	LIM homeobox transcription factor 1-alpha		Tyr	Tyrosinase
							Parg	Poly(ADP-ribose) glycohydrolase		Slit3	Slit homolog 3 protein		Dlc1	Rho GTPase-activating protein 7
							Ccnyl1	Cyclin-Y-like protein 1		Fstl4	Follistatin-related protein 4		Pde1c	Dual specificity calcium/calmodulin-dependent 3',5'-cyclic nucleotide phosphodiesterase 1C
							Rai14	Ankycorbin		Cacna2d1	Voltage-dependent calcium channel subunit alpha-2/delta-1		Met	Hepatocyte growth factor receptor
							Ca12	Carbonic anhydrase 12		Itpr1	Inositol 1,4,5-trisphosphate-gated calcium channel ITPR1		Taf1d	TATA box-binding protein-associated factor RNA polymerase I subunit D
							Pard3b	Partitioning defective 3 homolog B		Atp13a5	Probable cation-transporting ATPase 13A5		Hpse	Heparanase
							Tacc2	Transforming acidic coiled-coil-containing protein 2		Dclk1	Serine/threonine-protein kinase DCLK1		Atp1b1	Sodium/potassium-transporting ATPase subunit beta-1
							Cpeb3	Cytoplasmic polyadenylation element-binding protein 3		Ccser1	Serine-rich coiled-coil domain-containing protein 1		Bnc2	Zinc finger protein basonuclin-2
							Scn7a	Sodium channel protein type 7 subunit alpha		Stk39	STE20/SPS1-related proline-alanine-rich protein kinase		Edil3	EGF-like repeat and discoidin I-like domain-containing protein 3
							Tmem117	Transmembrane protein 117		Stac	SH3 and cysteine-rich domain-containing protein		Gpnmb	Transmembrane glycoprotein NMB
							Caln1	Calcium-binding protein 8		Itgb5	Integrin beta-5		Nrcam	Neuronal cell adhesion molecule
							Unc5c	Netrin receptor UNC5C		Fgf13	Fibroblast growth factor 13		Ncam1	Neural cell adhesion molecule 1
							Atp1b1	Sodium/potassium-transporting ATPase subunit beta-1		Samd12	Sterile alpha motif domain-containing protein 12		Scn7a	Sodium channel protein type 7 subunit alpha
							Edil3	EGF-like repeat and discoidin I-like domain-containing protein 3		Rspo3	R-spondin-3		Etv1	ETS translocation variant 1
							Kctd8	BTB/POZ domain-containing protein KCTD8		Lrfn5	Leucine-rich repeat and fibronectin type-III domain-containing protein 5		Nrp2	Neuropilin-2
							Ncam1	Neural cell adhesion molecule 1		Kctd8	BTB/POZ domain-containing protein KCTD8		Sgip1	SH3-containing GRB2-like protein 3-interacting protein 1
							Sgip1	SH3-containing GRB2-like protein 3-interacting protein 1		Atp2b1	Plasma membrane calcium-transporting ATPase 1		Rapgef4	Rap guanine nucleotide exchange factor 4
							Esrrg	Estrogen-related receptor gamma		Frem1	FRAS1-related extracellular matrix protein 1		Dct	L-dopachrome tautomerase
							Taf1d	TATA box-binding protein-associated factor RNA polymerase I subunit D		Kcnma1	Calcium-activated potassium channel subunit alpha-1		Prkg1	cGMP-dependent protein kinase 1
							Zeb2	Zinc finger E-box-binding homeobox 2		Sulf1	Extracellular sulfatase Sulf-1		Phlda1	Pleckstrin homology-like domain family A member 1
							Bnc2	Zinc finger protein basonuclin-2		Ca12	Carbonic anhydrase 12		Fbxl7	F-box/LRR-repeat protein 7
							Hspa4l	Heat shock 70 kDa protein 4L		Rai14	Ankycorbin		Mob3b	MOB kinase activator 3B
							Nr6a1	Nuclear receptor subfamily 6 group A member 1		Hmcn1	Hemicentin-1		Gpx1	Glutathione peroxidase 1
							Nrcam	Neuronal cell adhesion molecule		Cacnb4	Voltage-dependent L-type calcium channel subunit beta-4		Tmsb4x	Thymosin beta-4
							Hhatl	Protein-cysteine N-palmitoyltransferase HHAT-like protein		Slc44a3	Choline transporter-like protein 3
							Celf2	CUGBP Elav-like family member 2		Kank1	KN motif and ankyrin repeat domains 1
							Prkca	Protein kinase C alpha type		Caln1	Calcium-binding protein 8
							Ptprm	Receptor-type tyrosine-protein phosphatase mu		Parg	Poly(ADP-ribose) glycohydrolase
							Dct	L-dopachrome tautomerase		Tacc2	Transforming acidic coiled-coil-containing protein 2
							Gpnmb	Transmembrane glycoprotein NMB		Eya4	Protein phosphatase EYA4
							Btbd10	BTB/POZ domain-containing protein 10		Ppp2r2b	Serine/threonine-protein phosphatase 2A 55 kDa regulatory subunit B beta isoform
							Sycp3	Synaptonemal complex protein 3		Meis1	Homeobox protein Meis1
							Cers6	Ceramide synthase 6		Cd24	Signal transducer CD24
							Kank1	KN motif and ankyrin repeat domains 1		Gpx1	Glutathione peroxidase 1
							Tnfrsf21	Tumor necrosis factor receptor superfamily member 21		Tmsb4x	Thymosin beta-4
							Nrp2	Neuropilin-2		Hba	Hemoglobin subunit alpha
							Arhgap31	Rho GTPase-activating protein 31		Ebf1	Transcription factor COE1
							Kcne1	Potassium voltage-gated channel subfamily E member 1		Actb	Actin, cytoplasmic 1
							Nebl	Nebulette
							Fam13a	Protein FAM13A
							St6gal1	Beta-galactoside alpha-2,6-sialyltransferase 1
							Slc44a3	Choline transporter-like protein 3
							Arhgef38	Rho guanine nucleotide exchange factor 38
							Ccdc141	Coiled-coil domain-containing protein 141
							Osbpl10	Oxysterol-binding protein-related protein 10
							Plxdc2	Plexin domain-containing protein 2
							Slc24a2	Sodium/potassium/calcium exchanger 2
							Pax2	Paired box protein Pax-2
							Hmgn3	High mobility group nucleosome-binding domain-containing protein 3
							Nabp1	SOSS complex subunit B2
							Glrb	Glycine receptor subunit beta
							Hgf	Hepatocyte growth factor
							Pax3	Paired box protein Pax-3
							Lnx1	E3 ubiquitin-protein ligase LNX
							Prdm16	Histone-lysine N-methyltransferase PRDM16
							Dpysl3	Dihydropyrimidinase-related protein 3
							Nmnat2	Nicotinamide/nicotinic acid mononucleotide adenylyltransferase 2
							Cttnbp2	Cortactin-binding protein 2
							Stambpl1	AMSH-like protease
							Ptprj	Receptor-type tyrosine-protein phosphatase eta
							Npas3	Neuronal PAS domain-containing protein 3
							Adgrl3	Adhesion G protein-coupled receptor L3
							Klhl40	Kelch-like protein 40
							Atp10a	Phospholipid-transporting ATPase VA
							Magi2	Membrane-associated guanylate kinase, WW and PDZ domain-containing protein 2
							Chsy3	Chondroitin sulfate synthase 3
							Frmd4b	FERM domain-containing protein 4B
							Rarb	Retinoic acid receptor beta
							Osbpl6	Oxysterol-binding protein-related protein 6
							Ebf1	Transcription factor COE1
							Kcnj13	Inward rectifier potassium channel 13
							Cd24	Signal transducer CD24
							Spon1	Spondin-1
							Gpx1	Glutathione peroxidase 1
							Tmsb10	Thymosin beta-10
							Hba	Hemoglobin subunit alpha
							S100a8	Protein S100-A8

## Sheet: Supplementary Table S2
				Supplementary Table S2.- Summarized information of selected papers with mice (Mus musculus) subjects describing stria vascularis genes
			DOI	Author/Year	Country	Disease	Design	Sample Size	Sex/Median Age	Main Objective	Gene/Protein - List
			Mus musculus
			10.3389/fncel.2023.1256619	Boussaty, E.C. et al. (2023)	USA	ARHL	Experimental Study (Transcriptomic Analysis, Single-Cells RNA-seq)	48	NA/10 months	To characterise the gene expression profile of the cochlea associated with ARHL of an outbred mouse population	Kcnq1 - Marginal/Intermidate Cells
											Cldn11 - Basal Cells
			10.1002/cne.21967	Buckiová, D. Syka, J. (2009)	Czech Republic	Developmental study	Experimental study (immunohistochemistry, double immunofluorescence)	NA	NA / Varied from E11 to P10	To investigate the expression patterns of Calbindin (CB) and S100 proteins in the developing mouse inner ear from embryonic day 11 (E11) to postnatal day 10 (P10), focusing on their roles in cochlear and vestibular development.	S100 - Basal Cells
			10.1371/journal.pone.0056274	Buniello, A. et al. (2013)	United Kingdom, Germany, USA	human deafness; headbobber mutation	Experimental study (genetic mapping, phenotyping, histological analysis, molecular analysis)	43	NA / Varied from P1 to 14 months	To characterize the headbobber (hb) mouse mutant as a model for human 10qter deletions, focusing on inner ear defects, vestibular/hearing phenotypes, and the roles of deleted genes (Gpr26, Cpne2, Oxt15).	Kcnj10 - Intermidate Cells
											Myo7a - Familial MD
											Hxm2 - Familial MD
			10.1038/ncomms9780	Cazals, Y. et al. (2015)	France	Deafness	Experimental study (auditory physiology, histology, immunohistochemistry)	38	NA / P14 to P50	To investigate the role of KCNK5 channels in hearing, focusing on their expression in cochlear outer sulcus Cells and impact on K⁺ recycling and endocochlear potential.	Kcnq1 - Marginal/Intermidate Cells
											Kcnj10 - Intermidate Cells
			10.15252/emmm.201404929	Chang, Q. et al. (2015)	USA & China	Jervell and Lange-Nielsen deafness syndrome	Experimental mouse study (gene therapy intervention)	NA	NA/P0-2	To evaluate whether viral-mediated delivery of the Kcnq1 gene into the immature scala media can restore hearing function in knockout mice mimicing the Jervell and Lange-Nielsen syndrome.	Kcnq1 - Marginal/Intermidate Cells
			10.1152/ajpcell.00483.2019	Chen, B. et al. (2020)	China	NA	Experimental mouse study (ABR, Immunofluorescene, Mass spectrometry, Western blot)	NA	Both P10-120	To explore the mechanisms of hearing loss without connexin 30 by introducing a gene deletion.	Kcnq1 - Marginal/Intermidate Cells
											Gjb6 - Connexins
			10.1097/WNR.0b013e32835fa79c	Chen, J. et al. (2013)	China	ARHL	Experimental mouse model (Immunohistochemistry, Western blot, RT-PCR)	40	NA/W4-48	To investigate the changes of Cav1.3 expression in the cochlea relarting to ARHL.	Cacna1d - Marginal/Intermidate Cells
			10.1371/journal.pgen.1004688	Chen, J. et al. (2014)	UK, Canada	Deafness	Experimental study (auditory physiology, histology, immunofluorescence, permeability assays)	12	NA / Varied from P14 to 6 months	To investigate the role of Spns2 deficiency in progressive hearing loss, focusing on its impact on cochlear function, stria vascularis, and endocochlear potential.	Kcnq1 - Marginal/Intermidate Cells
											Kcnj10 - Intermediate Cells
											Gjb2 - Connexins
											Gjb6 - Connexins
			10.1155/2020/2908182	Chen, L. et al. (2020)	China	Waardenburg Syndrome	Experimental (Transcriptomic Analysis)	20	NA / P30	To analyse transcript profiles of stria vascularis in Mitf-M mutant mouse models of Waardenburg syndrome, focusing on gene expression changes related to hearing loss and endocochlear potential.	Ncam1 - Marginal/Intermidate/Basal Cells
											Slc45a2 - Intermidate Cells
											Kcnj10 - Intermidate Cells
											Gsn - Basal Cells
											Col11a2 - Basal Cells
											Cldn11 - Basal Cells
			10.1016/j.omtm.2019.11.019	Choi, HJ. et al. (2020)	South Korea	DFNB4	Experimental (Transgenic Mouse Model Analysis)	NA	NA / 4-5 weeks	To investigate whether DNAJC14 overexpression ameliorates inner ear degeneration in hH723R-pendrin transgenic mice modeling DFNB4, focusing on cochlear structure and function.	Actb - Intermidate Cells
											Kcnj10 - Intermidate Cells
			10.1007/s10162-007-0089-4	Diaz, RC. et al. (2007)	USA	NA	Experimental Mouse study (ABR, DPOAE, light and scanning electron microscopy)	NA	NA/NA	To investigate whether heterozygous mutations in alpha 1 and alpha 2 Na,K-ATPase and NKCC1 results in a progressive age-dependant hearing loss.	Slc12a2 - Marginal Cells
			10.1016/j.heares.2020.107935	Dufek, B. et al. (2020)	United States	Alport Syndrome	Experimental (Transgenic Mouse Model Analysis)	>18	Both / 3 weeks	To investigate early pathological events in Alport mice before SCBM thickening, focusing on pericyte abnormalities and cytoskeletal dynamics in the stria vascularis at 3 weeks of age using RNA-seq, immunofluorescence, and TEM.	Rtn4 - Marginal Cells
			10.1038/s41598-020-75238-8	Gu, S. et al. (2020)	United States	NA	Experimental (snRNA-Seq on Wild-Type Mouse SV)	NA	NA / Adult	To characterize transcriptional profiles and gene regulatory networks of rare spindle and root Cells in the adult mouse SV using snRNA-Seq, identify novel markers, and understand their roles in EP generation and ion homeostasis.	Pde4b - Marginal/Intermidate Cells
											Rorb - Intermidate Cells
											Kcnj10 - Intermidate Cells
											Otog - Familial MD
			10.1186/s12864-024-10122-7	Gu, X. (2024)	China	SNHL	Bioinformatics (scRNA-seq, Seurat, KEGG/GSEA, pySCENIC, CellsChat)	20	Both/1-8 months	Identify common SV Cellsular alterations in SNHL using scRNA-seq	Etv1 - Marginal/Intermidate/Basal Cells
											Esrrb - Marginal/Intermidiate Cells
											Hgf - Marginal Cells
											Ptprm - Marginal Cells
											Tbx8 - Basal Cells
											Kcnj10 - Intermidate Cells
			10.1016/j.neuroscience.2015.09.016	Ito, T. (2015)	USA	SNHL	Experimental (mouse model, doxycycline-induced, histopathology, qRT-PCR)	17	NA / 12 months	Characterize cochlear changes underlying irreversible hearing loss in Slc26a4-insufficient mice	Kcnj10 - Intermidate Cells
			10.1016/j.nbd.2014.02.002	Ito, T. et al. (2014)	USA	EVA/PS	Transgenic Mouse Model	NA	NA / 12 months	To investigate the role of SLC26A4 insufficiency in fluctuating hearing loss and stria vascularis dysfunction.	Kcnj10 - Intermidate Cells
			10.1080/10520295.2017.1367034	Kim, YR. et al. (2017)	Republic of Korea	ARHL	Mouse Model (RT-PCR & Immunohistochemistry)	10	Both/P20	To investigate the expression patterns of IDH family genes in the murine inner ear and their potential role in protecting against oxidative stress in ARHL.	Kcnj10 - Intermidate Cells
			10.1016/j.jbc.2024.107436	Knecht, DA. et al. (2024)	Germany	Congenital Deafness	Mouse Model (Knock-in/Knockout, Immunohistochemistry, RT-PCR)	NA	NA/NA	To investigate the expression and physiological role of LRRC8/VRAC subunits in the cochlea and their impact on congenital deafness through ion homeostasis and endocochlear potential regulation.	Kcnj10 - Intermidate Cells
			10.1186/s12920-023-01549-0	Koh, JY. et al. (2023)	USA	Hearing Loss	Mouse Model (Single-Cells RNA-seq, Immunofluorescence)	86	Male/P22-P42	To identify pH regulators in pendrin-expressing Cells and define Cellsular mechanisms of cochlear endolymph pH dysregulation in Slc26a4⁻/⁻ mice.	Atp1b2 - Marginal Cells
											Dnase1 - Marginal Cells
											Etnppl - Marginal Cells
											Lrp2 - Marginal Cells
											Thrsp - Intermidate Cells
											Kcnj10 - Intermidate Cells
											Alpl - Intermidate Cells
											Atp1b3 - Basal Cells
											Anxa5 - Basal Cells
											Gjb2 - Connexins
											Gjb6 - Connexins
			10.1096/fj.07-9171com	König, O. et al. (2008)	Germany	Presbycusis	Mouse Model (ABR, DPOAE, Electron Microscopy, Immunofluorescence)	NA	NA/3-6 months	Investigate megalin’s role in cochlear function and estrogen interaction in hearing loss.	Kcnq1 - Marginal/Intermidate Cells
											Kcnj10 - Intermidate Cells
			10.3389/fnmol.2019.00316	Korrapati, S. et al. (2019)	USA	NA	Mouse Model (scRNA-Seq, snRNA-Seq, smFISH, Immunohistochemistry)	22	Both/P30	Define transcriptional profiles and gene regulatory networks in adult stria vascularis.	Kcnq1 - Marginal/Intermidate Cells
											Kcnj13 - Marginal/Intermidate Cells
											Atp13a5 - Marginal/Intermidate Cells
											Esrrb - Marginal/Intermidate Cells
											Pax3 - Marginal/Intermidate Cells
											Met - Marginal/Intermidate/Basal Cells
											Kcne1 - Marginal Cells
											Lrp2 - Marginal Cells
											Ndufb2 - Marginal Cells
											Kcnj10 - Intermidate Cells
											Cldn11 - Basal Cells
											Nrp2 - Basal Cells
											Gjb2 - Connexins
											Gjb6 - Connexins
			10.1186/s12899-018-0035-1	Kudo, T. et al. (2018)	USA	NA	Mouse Model (RT-PCR)	NA	Both/P22	To investigate the expression patterns of claudin proteins during the early postnatal development of the mouse cochlea, in order to understand their role in the formation of the cochlear epithelial barrier.	Cldn11 - Basal Cells
			10.1007/s11064-016-1882-4	Lopez, IA. et al. (2017)	USA	Lupus	Mouse Model (Histology, IHC, Proteomics, RT-PCR)	60	Both/100 days	Examine mild CO exposure effects on cochlea of CD-1 and MRL/lpr mice.	Prdx5 - Marginal Cells
			10.1242/dmm.010645	Lorente-Cánovas, B. et al. (2013)	UK	Distal Renal Tubular Acidosis (dRTA), Hearing Impairment	Mouse Model (ABR, Histology, IHC, SEM)	109	NA /17 days	Analyze auditory system structure and function in Atp6v0a4 knockout mice.	Kcnq1 - Marginal/Intermidate Cells
											Kcnj10 - Intermidate Cells
											Myo7a - Familial MD
			10.1113/jphysiol.2012.235846	Lu, MH. et al. (2012)	Japan	Progressive Low-Frequency Hearing Loss	Mouse Model (ABR, Histology, IHC, DPOAE, EP)	NA	NA /106 days	Examine the role of sphingomyelin synthase (SMS1 and SMS2) in auditory function.	Kcnq1 - Marginal/Intermidate Cells
											Kcnj10 - Intermidate Cells
			10.1523/JNEUROSCI.0253-22.2022	McChesney, N. et al., (2022)	USA	Syndromic Autism	Mouse Model	NA	Both/Variend from P16 to 7 months	To assess auditory nerve impairment due to MEF2C deficiency.	Ndufb8 - Marginal Cells
			10.1038/labinvest.3700692	Meyer zum Gottesberge et al. (2008)	Germany	SNHL	Mouse Model	NA	NA	To investigate the role of DDR1 in hearing and cochlear structure.	Kcnj10 - Intermidate Cells
			10.1242/bio.043612	Miwa, T. et al. (2019)	USA & Japan	NA	Experimental mouse model (Immunohistochemistry, Western blot, ABR, RT-PCR)	30	NA/E12	To investigate the role of the Dach1 gene in inner ear development and function by implementing a knockout mouse model	Dach1 - Marginal/Intermidate Cells
			10.2119/molmed.2011.00328	Murillo-Cuesta, S. et al. (2012)	Spain	SNHL	Experimental Mouse model (ABR, Immunohistochemical studies, Western Blot analysis)	NA	Male/W3-16	To investigate the PTP1B in IGF-1-mediated signaling in hearing function and cochlear morphology	Igf1 - Marginal/Intermidate Cells
			10.1523/JNEUROSCI.4957-08.2009	Mustapha, M. et al. (2009)	USA	Hypothyroidism-related sensorineural hearing loss	Mouse Model	NA	NA/P8–P42	To investigate cochlear pathology and potassium channel gene expression in Pit1dw mice.	Kcnj10 - Intermidate Cells
											Otog - Familial MD
											Tecta - Familial MD
			10.3389/fneur.2021.818157	Nelson, L. et al. (2022)	USA	SSNHL	In silico Single-Cell Analysis	NA	NA/P7-30	To localise steroid-responsive genes in the cochlea using published transcriptome datasets	Cacna1d - Marginal/Intermidate Cells
			10.1016/j.heares.2006.06.012	Ohlemiller, KK. et al. (2006)	USA	Age-related endocochlear potentual reduction	Morphometric study	251	NA/1-26 months	To identify the cellular changes in the cochlea that correlate with age-related reductions in the endocochlear potential.	Tyr - Marginal/Intermidate/Basal Cells
			10.1111/pcmr.12961	Renauld, JM. et al. (2021)	USA	NA	Cross-sectional Transcriptomic Comparative using RNA-seq	NA	NA/P11-P90	To investigate the developmental differences of melanocytes in the inner ear and the skin by analysing the expression profile of Ednrb.	Tyr - Marginal/Intermidate/Basal Cells
											Dct - Marginal/Intermidate/Basal Cells
											Cdh19 - Marginal/Intermidate/Basal Cells
											Pax3 - Marginal/Intermidate Cells
											Kcnj10 - Intermediate Cells
											Slc45a2 - Intermediate Cells
											Gjb2 - Connexins
			10.1038/emboj.2008.203	Rickheit, G. et al. (2008)	Germany & Netherlands	Human Bartter Syndrome IV	Experimental mechanistic study using knockout mice	18	NA/P7-P365	To investigate how disruptions to Bsnd gene contributes to deafness in Bartter syndrome type IV and affects the generation of the endocochlear potential	Kcnj10 - Intermediate Cells
											Slc2a1 - Basal Cells,
			10.3390/biom12040498	Schubert, NMA. et al. (2023)	Netherlands	ARHL	Transcriptomic Intervention study	6	NA/P6-P728	To identify transcriptomic changes associated with ARHL and candidate drugs for treatment.	Srebf1 - Basal Cells
			10.1523/JNEUROSCI.4410-15.2016	Shibata, S. et al. (2016)	USA	DFNB39 and DFNB97	Experimental mechanistic study using conditional knock out mice	NA	Both/E13.5-P42	To investigate the role of HGF and c-MET signalling of nonsensory cochlea structures during embryonic development and its impact in hearing function.	Met - Marginal/Intermidate/Basal Cells
											Hgf - Marginal Cells
											Kcnj10 - Intermediate Cells
											Gjb2 - Connexins
			10.1152/ajpcell.00266.2006	Shibata, T. et al. (2006)	Japan	Hearing Loss	Experimental mechanistic study	7	Male/P56-P70	To examine the localisation of H+,K+-ATPase in the cochlear lateral wall and its role in endocochlear potential	Atp1b1 - Marginal/Intermidate/Basal Cells
											Kcnj10 - Intermediate Cells
			10.1152/ajprenal.00433.2007	Singh, R. et al. (2008)	USA	Pendred Syndrome	Experimental mechanistic study using knockout mice	NA	NA/P10-P75	To determine whether free radical stress and Slc26a4 deficiency contributes to the loss of Kcnj10 expression in the stria vascularis	Mt3 - Marginal Cells
											Kcnj10 - Intermediate Cells
			10.1016/j.anl.2010.05.005	Sone, M. et al. (2011)	Japan	N/A	Cross-sectional Comparative using knockout mice	NA	NA/NA	To investigate the morphological changes of the striavascularis in deficient Mdk and Ptn genes	Kcnj10 - Intermediate Cells
			10.1016/j.bbrc.2010.12.019	Song, MH. et al. (2011)	South Korea	DFN3	Experimental mechanistic study using knockout mice	NA	NA/P1-P21	To investigate how Pou3ft deficiency affects the otic fibrocytes and stria vascularis during development	Kcnj10 - Intermediate Cells
											Gjb2 - Connexins
			10.1038/s41598-024-52663-7	Strepay, D. et al. (2024)	USA	Hearing Loss	Experimental study using transgenic reporter mice	8	Both/P7-P65	To generate a transgenic Tg(Kcnj10-ZsGreen) mouse line to visualise intermediate Cells in the stria vascularis	Kcnj10 - Intermediate Cells
											Gjb2 - Connexins
			10.1093/procel/pwac058	Sun, G. et al. (2023)	China	ARHL	Cross-sectional study using single-Cells transcriptomics	10	Both/Variend from P1-15 months	To identify the Cellsular and molecular changes of ARHL by constructing a single-Cells transcriptomic atlas of the cochlea across different ages.	Hspa1b - Marginal Cells
											Kcnj10 - Intermediate Cells
											Hsp90b1 - Intermediate Cells
											Hspa5 - Intermediate Cells
											Skp1 - Basal Cells
											Hspa1a - Basal Cells
											Cebpb - Basal Cells
											S100b - Basal Cells
											Cdkn1a - Basal Cells
											Nudt4 - Basal Cells
											Coch - Familial MD
			10.3389/fnmol.2021.718241	Taukulis, IA. et al. (2021)	USA	Hearing loss	Cross-sectional study using single-Cells RNA-seq	22	Both/P30	To identify gene regulatory networks and transcriptional changes induced by ciplatin and to discover targets for interventions against endocochlear potential dysfunction.	Kcnq1 - Marginal/Intermidate Cells
											Pde4b - Marginal/Intermidate Cells
											Kcnj13 - Marginal/Intermidate Cells
											Gas2 - Marginal/Intermidate Cells
											Itpr1 - Marginal/Intermidate Cells
											Atp1b1 - Marginal/Intermidate/Basal Cells
											Met - Marginal/Intermidate/Basal Cells
											Kcne1 - Marginal Cells
											Slc12a2 - Marginal Cells
											Spp1 - Marginal Cells
											Mt3 - Marginal Cells
											Alcam - Marginal Cells
											Tspan1 - Marginal Cells
											Ndufb2 - Marginal Cells
											Itpr2 - Marginal Cells
											Atp1b2 - Marginal Cells
											Kcnj10 - Intermediate Cells
											Cldn11 - Basal Cells
											Cdkn1c - Basal Cells
											Tns1 - Basal Cells
											Aif1l - Basal Cells
											Cdkn1a - Basal Cells
											Mt1 - Basal Cells
											Gjb2 - Connexins
											Gjb6- Connexins
			10.1101/2024.04.24.590986	Thulasiram, MR. et al. (2024)	USA	Hearing Loss	Cross-sectional Transcriptomic Comparative using RNA-seq	14	Both/P1-P35	To construct an organotypic explant model neonatal an adult mice to understand the gene expression patterns in the stria vascularis	Psap - Intermediate Cells
											Kcnj10 - Intermediate Cells
											Scn1b - Intermediate Cells
											Mt1 - Basal Cells
											Gjb2 - Connexins
											Gjb6 - Connexins
			10.1016/j.ydbio.2019.09.013	Tian, C. & Johnson, KR. (2020)	USA	Hearing Loss	Experimental Mechanistic study using knock-in mice (missense mutation)	NA	Both/E14.5-P15	To investigate the role of Tbx1 in inner ear development by introducing a missence mutation (nmf219)	Otog - Familial MD
											Kcnj10 - Intermediate Cells
											Slc2a1 - Basal Cells
			10.1016/j.ydbio.2011.08.030	Trowe, MO. et al. (2011)	Germany	Hearing Loss	Experimental mechanistic study using knockout mice	23	Both/P14-P28	To investigate how the loss of E-cadherin impacts the Cells architecture of the stria vascularis	Kcnj10 - Intermediate Cells
											Slc2a1 - Basal Cells
											Gjb2 - Connexins
				Hao, X. et al. (2011)	China	SNHL	Experimental mechanistic study	96	NA/NA	To investigate how the expression of α1 and α2 isoforms of Na,K-ATPase, NKCC1& KCNQ1 contributes to the endocochlear potential at the lateral wall	Kcnj10 - Intermediate Cells
											Atp1a2 - Basal Cells
			10.1016/j.heares.2021.108347	Xue, N. et al. (2021)	N/A	ARHL	Cross-sectional study using single-Cells transcriptomics	8	NA/P20	To investigate the SNP gene expression in the cochlear linked to ARHL	Atp1b2 - Marginal Cells
											Kcnj10 - Intermediate Cells
											Slc2a1 - Basal Cells
											Coch - Familial MD
											Myo7a - Familial MD
											Gjb2 - Connexins
			10.1016/j.neuroscience.2008.10.063	Yamamoto, H. et al. (2009)	N/A	N/A	Experimental mechanistic study	12	Both/P70-P84	To determine how exposure to loud sound stress affects the expression Osp94 in the murine inner ear.	Hspa1b - Marginal Cel
											Hspa1a - Basal Cells
			10.1016/j.neulet.2013.09.028	Yang, H. et al. (2013)	China	ARHL	Experimental mechanistic study	50	NA/Varied from P12-15 months	To investigate how compromised potassium recycling in the cochlea contributes to the conservation of the endocochlear potential in ARHL	Kcnq1 - Marginal/Intermidate Cells
											Slc12a2 - Marginal Cells
											Kcnj10 - Intermediate Cells
											Atp1a2 - Basal Cells
			10.1371/journal.pone.0016547	Yang, Y. et al. (2011)	USA	NIHL	Experimental mechanistic study	10	Both/P42	To identify the permeability changes of ATP1A1 expression in the blood-labyrinth barrier followed by noise exposure	Atp1b2 - Marginal Cells
											Kcnj10 - Intermediate Cells
			10.1073/pnas.1205210109	Zhang, W. et al. (2012)	USA	Hearing Loss	In Vitro experimental mechanistic study	30	Male/NA	To investigate the role of PVM/Ms in the intrastrial fluid–blood barrier in the cochlea and its affect on generating endocochlear potential	Kcnj10 - Intermediate Cells
			Mus musculus and Rattus novergicus domestica and Xenopus laevis
			10.1074/jbc.M609872200	Delprat, B. et al. (2007)	France; Switzerland	NA	Experimental; histology	NA	NA/NA	To investigate the expression, localization, and functional role of FXYD6 in the inner ear across different species particularly its interaction with Na,K-ATPase and its potential role in modulating ion transport/	Fxyd1 - Intermidiate Cells
											Fxyd3 - Intermidiate Cells

## Sheet: Supplementary Table S3
				Supplementary Table S3.- Risk of Bias Assestment for the selected Human Studies
				DOI	Authors	Study Design	D1	D2	D3	D4	D5	D6	D7
				10.1016/j.ebiom.2021.103309	Amanat, S. et al. (2021)	Case-only
				10.1097/ONO.0000000000000027	Arambula, AM. et al. (2023)	Case-Control; In silico analysis; Retrospective
				10.1002/jcp.22737	Chiarella, G. et al. (2011)	Case-Control; Proteomic
				10.5152/iao.2019.5076	Dai, Q. et al. (2019)	Case-Control; Comparative
				10.1159/000089410	Doi, K. et al. (2005)	Case-control
				10.1186/s12864-024-10552-3	Fisch, KM. et al. (2024)	Cross-sectional; Case-only
				10.1038/s41431-018-0256-6	Frykhold, C. et al. (2018)	Case-only
				10.3389/fgene.2019.00076	Gallego-Martinez, A. et al. (2019)	Case-control
				10.1007/s00441-010-0975-7	Ishiyama, G. et al. (2010)	Cross-sectional
				10.1038/ng.278	Lagresle-Peyrou, C. et al. (2009)	Case-only
				10.1038/s41436-019-0594-y	Li, M. et al. (2019)	Case-only
				10.3389/fnmol.2022.973646	Liu, W. & Rask-Andersen, H. (2022)	Cross-sectional
				10.3389/fnmol.2022.857216	Liu, W. & Rask-Andersen, H. (2022)	Cross-sectional
				10.1002/dneu.22279	Locher, H. et al. (2015)	Descriptive developmental
				10.1097/MAO.0b013e3180dca1cc	Lopez-Escamez, JA. et al. (2007)	Prospective cohort				`
				10.1093/hmg/ddw183	Martin-Sierra, C. et al. (2016)	Case-control
				10.34172/aim.2020.21	Mehrjoo, Z. et al. (2020)	Case-control
				10.1073/pnas.1702946114	Nakanishi, H. et al. (2017)	Case-control
				10.1007/s00441-019-03106-7	Nordström, CK. et al. (2020)	Case-only
				10.3389/fneur.2019.01424	Oh, EH. et al. (2019)	Case-only
				10.1002/dneu.22242	Pechriggl, EJ. et al (2014)	Descriptive developmental
				10.1159/000356353	Parrock, S. et al. (2013)	Cellular model
				10.1093/hmg/ddu524	Requena, T. et al. (2015)	Case-control
				10.3390/genes13060998	Skarp, S. et al. (2022)	Case-control
				10.1016/j.ajhg.2022.04.010	Trpchveska, N. et al. (2022)	GWAS
				10.3389/fneur.2023.1159658	Zou, J. et al. (2023)	Case-only
				10.1038/s41598-022-20774-8	Zou, J. et al. (2022)	Case-control

## Sheet: Supplementary Table S4
				Supplementary Table S4.- Risk of Bias Assestment for the selected studies on murine species (Mus musculus & Rattus norvegicus domestica) and gerbils (Meriones unguiculatis)
				DOI	First Author	Item 1	Item 2	Item 3	Item 4	Item 5	Item 6	Item 7	Item 8	Item 9	Item 10
				Mus musculus
				10.1111/ejn.16083	Babu, V. et al. (2023)	Unclear	Low	Unclear	High	Unclear	Low	Low	Unclear	Low	Moderate
				10.3389/fncel.2023.1256619	Boussaty, EC. et al (2023)	Unclear	Low	Unclear	Unclear	Unclear	Unclear	Unclear	Low	Unclear	Moderate
				10.1002/cne.21967	Buckiová, D. & Syka, J. (2009)	High	Low	Unclear	Unclear	Unclear	Unclear	Unclear	Low	Low	Moderate
				10.1371/journal.pone.0056274	Buniello, A. et al. (2013)	Unclear	Low	Unclear	Unclear	Unclear	Unclear	Unclear	Low	Low	Unclear
				10.1038/ncomms9780	Cazals, Y. et al. (2015)	Unclear	Low	Unclear	Unclear	Unclear	Unclear	Unclear	Low	Unclear	Low
				10.15252/emmm.201404929	Chang, Q. et al. (2015)	Low	Low	Unclear	Unclear	Unclear	Low	Low	Low	Low	Moderate
				10.1152/ajpcell.00483.2019	Chen, B. et al. (2020)	Unclear	Low	Unclear	Unclear	Unclear	Unclear	Unclear	Unclear	Unclear	Low
				10.1097/WNR.0b013e32835fa79c	Chen, J. et al. (2013)	Unclear	Unclear	Unclear	Unclear	Unclear	Unclear	Unclear	Low	Unclear	Moderate
				10.1371/journal.pgen.1004688	Chen, J. et al. (2014)	Unclear	Low	Unclear	Unclear	Unclear	Unclear	Unclear	Low	Low	Low
				10.3389/fncel.2021.819194	Chen, J. et al. (2021)	Unclear	Low	Unclear	Unclear	Unclear	Unclear	Unclear	Low	Low	Low
				10.1155/2020/2908182	Chen, L. et al. (2020)	Unclear	Unclear	Unclear	Unclear	Unclear	Unclear	Unclear	Low	Low	Low
				10.1016/j.omtm.2019.11.019	Choi, HJ. et al. (2019)	Unclear	Unclear	Unclear	Unclear	Unclear	Unclear	Unclear	Low	Low	Low
				10.1073/pnas.0605108104	Cohen-Salmon, M. et al. (2007)	Unclear	Unclear	Unclear	Unclear	Unclear	Unclear	Unclear	Low	Low	Low
				10.1016/j.ejcb.2011.05.001	Degen, J. et al. (2011)	Unclear	Unclear	Unclear	Unclear	Unclear	Unclear	Unclear	Low	Low	Low
				10.1007/s10162-007-0089-4	Diaz, RC et al. (2007)	Low	Low	Unclear	Unclear	Unclear	Unclear	Unclear	Low	Low	Moderate
				10.1016/j.heares.2020.107935	Dufek, B. et al. (2020)	Unclear	Low	Unclear	Unclear	Unclear	Unclear	Unclear	Low	Low	Low
				10.3389/fcell.2020.616878	Gentile, G. et al. (2021)	Low	Low	Unclear	Unclear	Unclear	Unclear	Unclear	Low	Low	Low
				10.1038/s41598-020-75238-8	Gu, S. et al. (2020)	Unclear	Low	Unclear	Unclear	Unclear	Unclear	Unclear	Low	Unclear	Low
				10.1186/s12864-024-10122-7	Gu, X. et al. (2024)	Unclear	Low	Unclear	Unclear	Unclear	Low	Low	Unclear	Low	Low
				10.1016/j.neuroscience.2015.09.016	Ito, T. et al. (2015)	Unclear	Low	Unclear	Unclear	Unclear	Low	Low	Unclear	Low	Low
				10.1016/j.nbd.2014.02.002	Ito, T. et al. (2014)	Unclear	Low	Unclear	Unclear	Unclear	Low	Low	Unclear	Low	Low
				10.1073/pnas.2117946119	Kim, J. & J Ricci, A. (2022)	Unclear	Low	Unclear	Unclear	Unclear	Unclear	Unclear	Unclear	Low	Unclear
				10.1080/10520295.2017.1367034	Kim, YR. et al. (2017)	Unclear	Low	Unclear	Unclear	Unclear	Unclear	Unclear	Low	Low	Unclear
				10.1016/j.jbc.2024.107436	Knecht, DA. et al. (2024)	Unclear	Low	Unclear	Unclear	Unclear	Unclear	Unclear	Low	Low	Unclear
				10.1186/s12920-023-01549-0	Koh, JY. et al. (2023)	Unclear	Low	Unclear	Unclear	Unclear	Unclear	Unclear	Low	Low	Moderate
				10.1096/fj.07-9171com	König, O. et al. (2008)	Unclear	Unclear	Unclear	Unclear	Unclear	Unclear	Unclear	Low	Low	Moderate
				10.3389/fnmol.2019.00316	Korrapati, S. et al. (2019)	Unclear	Low	Unclear	Unclear	Unclear	Unclear	Unclear	Low	Low	Moderate
				10.1186/s12899-018-0035-1	Kudo, T. et al. (2018)	Low	Low	Unclear	Unclear	Unclear	Unclear	Unclear	Low	Unclear	Moderate
				10.1159/000368893	Kwon, TJ. et al. (2014)	Unclear	Unclear	Unclear	Unclear	Unclear	Unclear	Unclear	Unclear	Unclear	Unclear
				10.18632/aging.102246	Lin, X. et al. (2019)	Unclear	Low	Unclear	Unclear	Unclear	Unclear	Unclear	Low	Low	Moderate
				10.1007/s11064-016-1882-4	Lopez, IA. et al. (2017)	Unclear	Low	Unclear	Unclear	Moderate	Unclear	Low	Low	Low	Moderate
				10.1242/dmm.010645	Lorente-Cánovas, B. et al. (2013)	Low	Low	Unclear	Unclear	Unclear	Unclear	Unclear	Low	Low	Moderate
				10.1113/jphysiol.2012.235846	Lu, MH. et al. (2012)	Unclear	Low	Unclear	Unclear	Unclear	Unclear	Unclear	Low	Low	Moderate
				10.1073/pnas.2307355120	Martelletti, E. et al. (2023)	Low	Low	Unclear	Unclear	Unclear	Unclear	Unclear	Low	Low	Moderate
				10.1523/JNEUROSCI.0253-22.2022	McChesney, N. et al. (2022)	Unclear	Unclear	Low	Low	Low	Low	Low	Low	Low	Unclear
				10.1016/j.ajpath.2015.08.014	McKay, SE. et al. (2015)	Low	Moderate	Moderate	Unclear	High	Unclear	High	Unclear	Low	Low
				10.1038/labinvest.3700692	Meyer zum Gottesberge, AM. (2008)	Unclear	Low	Unclear	Unclear	High	Unclear	Unclear	Unclear	Low	Low
				10.3389/fncel.2021.634868	Miwa, T. (2021)	Low	Unclear	Unclear	Unclear	Unclear	Unclear	Unclear	Unclear	Low	Low
				10.1242/bio.043612	Miwa, T. et al. (2019)	Unclear	Unclear	Unclear	Unclear	Unclear	Unclear	Unclear	Unclear	Low	Low
				10.1186/s13041-021-00791-w	Miwa, T. et al. (2021)	Low	Low	Low	Low	Low	Low	Low	Low	Low	Low
				10.2119/molmed.2011.00328	Murillo-Cuesta, S. et al. (2011)	Low	Low	Unclear	Unclear	Unclear	Unclear	Unclear	Low	Unclear	Moderate
				10.3389/fnmol.2011.00011	Murillo-Cuesta, S. et al. (2011)	Unclear	Unclear	Unclear	Unclear	Unclear	NA	Unclear	Low	Unclear	Moderate
				10.1523/JNEUROSCI.4957-08.2009	Mustapha, M. et al. (2009)	Unclear	Unclear	Low	Unclear	Low	Low	Low	Unclear	Low	Low
				10.3389/fneur.2021.818157	Nelson, L. et al. (2022)	Unclear	NA	NA	NA	NA	NA	NA	NA	NA	NA
				10.1016/j.heares.2009.09.011	Nishioka, R. et al. (2010)	Low	Unclear	Unclear	Unclear	Moderate	Moderate	Low	Moderate	Unclear	Low
				10.1007/s10162-016-0558-8	Ohlemiller, KK. et al. (2016)	Low	Moderate	Low	Low	Moderate	Moderate	Moderate	Moderate	Moderate	Low
				10.1016/j.heares.2006.06.012	Ohlemiller, KK. et al. (2006)	Low	Low	Unclear	Unclear	Unclear	Unclear	Unclear	Low	Unclear	Moderate
				10.1016/j.heares.2008.08.001	Ohlemiller, KK. et al. (2008)	High	High	High	Unclear	High	Low	Unclear	Low	Low	High
				10.1007/s10162-010-0238-z	Ohlemiller, KK. et al. (2011)	High	Low	High	Unclear	Unclear	Low	Low	Low	Low	Low
				10.1016/j.gep.2021.119214	Oliver, BL. et al. (2021)	High	Unclear	High	Unclear	Unclear	Low	Unclear	Low	Low	Low
				10.1073/pnas.0800831105	Ortolano, S. et al. (2008)	High	Unclear	High	NA	Unclear	Unclear	Unclear	Low	Low	Low
				10.1016/j.celrep.2024.114083	Qin, T. et al. (2024)	Unclear	Low	High	Unclear	Unclear	High	Low	Low	Low	Low
				10.1111/pcmr.12961	Renauld, JM. et al. (2021)	Unclear	Low	Moderate	Unclear	High	Unclear	Unclear	Low	Low	Unclear
				10.3389/fcell.2022.867153	Renauld, JM. et al. (2008)	Unclear	Low	High	Unclear	High	Low	High	Low	Low	Low
				10.1038/emboj.2008.203	Rickheit, G. et al. (2008)	Unclear	Low	Unclear	Unclear	High	Unclear	High	Low	Low	Low
				10.1186/1475-2875-11-30	Schmutzhard, J. et al. (2012)	Unclear	Low	Unclear	High	Unclear	Unclear	Low	Low	Low	Low
				10.3390/biom12040498	Schubert, NMA. et al. (2022)	High	Low	Unclear	Unclear	Unclear	Unclear	Unclear	Low	Low	Low
				10.1080/13510002.2024.2382943	Shi, TF. et al. (2024)	Unclear	Low	Unclear	Low	Unclear	Unclear	Unclear	Low	Low	Low
				10.1523/JNEUROSCI.4410-15.2016	Shibata, S. et al. (2016)	Unclear	Unclear	High	Unclear	High	Unclear	High	Unclear	Unclear	Unclear
				10.1152/ajpcell.00266.2006	Shibata, T. et al. (2006)	Unclear	Unclear	High	Uncelar	High	Unclear	High	Unclear	Unclear	Unclear
				10.1152/ajprenal.00433.2007	Singh, R. & Wangemann, P. (2008)	Unclear	Unclear	Unclear	Unclear	Unclear	Unclear	Unclear	Unclear	Low	Low
				10.1016/j.anl.2010.05.005	Sone, M. et al. (2011)	Unclear	Low	Unclear	Unclear	Unclear	Unclear	Unclear	Low	Low	Low
				10.1073/pnas.2107933118	Song, C. et al. (2021)	Unclear	Unclear	Unclear	Unclear	Moderate	Unclear	Moderate	Low	Low	Low
				10.1016/j.bbrc.2010.12.019	Song, MH. et al. (2011)	Unclear	Unclear	Unclear	NA	NA	NA	NA	Unclear	Unclear	Low
				10.1038/s41598-024-52663-7	Strepay, D. et al. (2024)	Low	Low	Unclear	Low	Low	Low	Low	Low	Low	Low
				10.1093/procel/pwac058	Sun, G. et al. (2023)	Unclear	Unclear	Unclear	NA	NA	Unclear	Unclear	Low	Low	Low
				10.3389/fnmol.2021.718241	Taukulis, IA. et al. (2021)	Unclear	Unclear	Unclear	Unclear	Unclear	Unclear	Unclear	Unclear	Unclear	Unclear
				10.1101/2024.04.24.590986	Thulasiram, MR. et al. (2024)	Unclear	Unclear	Unclear	Low	Low	Low	Low	Low	Low	Low
				10.1016/j.ydbio.2019.09.013	Tian, C. & Johnson, KR. (2020)	Low	Unclear	Low	Unclear	Low	Low	Unclear	Low	Low	Unclear
				10.1016/j.ydbio.2011.08.030	Trowe, MO. et al. (2011)	Unclear	Unclear	Unclear	Unclear	Unclear	Low	Unclear	Unclear	Unclear	Unclear
				10.1016/j.neulet.2010.11.030	Xiong, H. et al. (2011)	Unclear	Unclear	Unclear	Unclear	Unclear	Low	Unclear	Unclear	Unclear	Low
				10.1016/j.heares.2021.108347	Xue, N. et al. (2021)	Unclear	Unclear	Unclear	Unclear	Unclear	Low	Unclear	Unclear	Unclear	Low
				10.1155/2021/5585394	Xue, W. et al. (2021)	Unclear	Unclear	Unclear	Unclear	Unclear	Low	Unclear	Unclear	Unclear	Low
				10.1371/journal.pone.0102133	Yamaguchi, T. et al. (2014)	High	High	High	High	Unclear	High	Unclear	Moderate	Low	Low
				10.1016/j.neuroscience.2008.10.063	Yamamoto, H. et al. (2009)	Low	Unclear	High	High	Low	Low	Unclear	Unclear	Unclear	Low
				10.1016/j.neulet.2013.09.028	Yang, H. et al. (2013)	High	High	High	High	Low	Low	Unclear	Unclear	Unclear	Low
				10.1371/journal.pone.0016547	Yang, Y. et al. (2011)	High	Unclear	High	Unclear	Low	High	Low	High	Low	Low
				10.3389/fphys.2020.00974	Zhang, J. et al. (2020)	Low	Unclear	Low	Low	Low	Low	Low	Low	Low	Low
				10.1155/2020/8851525	Zhang, N. et al. (2020)	Low	Unclear	Unclear	Unclear	Moderate	Unclear	Low	High	Low	Low
				10.1073/pnas.1205210109	Zhang, W. et al. (2012)	Unclear	High	Unclear	Unclear	Unclear	High	High	Low	High	Low
				Rattus norvegicus domestica
				10.1093/abbs/gms024	Chen, J. et al. (2012)	Unclear	Low	Unclear	Unclear	Unclear	Unclear	Unclear	Low	Unclear	Moderate
				10.1007/s10571-014-0036-y	Gross, J. et al. (2014)	Unclear	Unclear	Unclear	Unclear	Unclear	Unclear	Unclear	Low	Unclear	Moderate
				10.1016/j.biocel.2022.106259	Huang, S. et al. (2022)	Unclear	High	NA	NA	NA	Unclear	Unclear	Low	Low	Low
				10.1080/03655230701624830	Hur, DG. et al. (2007)	Unclear	Low	Unclear	Unclear	Unclear	Unclear	Unclear	Low	Unclear	Moderate
				10.1038/srep20903	Liu, J. et al. (2016)	Unclear	High	NA	NA	NA	Unclear	Unclear	Low	Low	Low
				10.1016/j.heares.2011.03.011	Mazuerk, B. (2011)	Unclear	High	NA	NA	NA	Unclear	Unclear	Low	Low	Low
				10.1016/j.neuroscience.2005.09.011	Morton-Jones, RT. et al. (2006)	High	High	NA	NA	NA	Unclear	Unclear	Low	Low	Low
				10.1038/s41598-018-38079-0	Nonomura, Y. et al. (2019)	Unclear	Low	Unclear	Unclear	Unclear	Unclear	Unclear	Low	Unclear	Moderate
				10.1152/physiolgenomics.00006.2005	Pondugula, SR. et al. (2006)	Unclear	High	NA	NA	NA	Unclear	Unclear	Low	Low	Low
				10.1007/s00418-008-0502-z	Suzuki, T. et al. (2009)	Unclear	Unclear	Unclear	NA	NA	Unclear	Unclear	Low	Low	Low
				10.1016/j.neures.2013.06.003	Takiguchi, Y. et al. (2013)	Unclear	High	High	NA	NA	Unclear	High	Low	Low	Low
				10.1111/ejn.12973	Uetsuka, S. et al. (2015)	Unclear	High	NA	NA	NA	Unclear	Unclear	Moderate	Low	Low
				10.1016/j.heares.2010.02.008	Wang, WH. et al. (2010)	Unclear	High	NA	NA	NA	Unclear	Unclear	Low	Low	Low
				Meriones unguiculatis
				10.1016/j.heares.2004.09.006	Spicer, SS. & Schulte, BA. (2005)	High	Low	NA	Unclear	Uncelar	Unclear	Unclear	Low	Low	Low

## Sheet: Supplementary Table S5
				Supplementary Table S5.- Risk of Bias Assestment for the selected human and animal (Mus musculus) studies
				DOI	First Author	Item 1	Item 2	Item 3	Item 4	Item 5	Item 6	Item 7	Item 8	Item 9	Item 10	D1	D2	D3	D4	D5	D6	D7
				Mus Musculus
				10.1016/j.heares.2024.109091	Chen, J. et al. (2024)	Unclear	High	Unclear	NA	NA	NA	NA	Unclear	Low	Moderate
				10.1113/jphysiol.2006.116889	Knipper, M. et al. (2006)	Unclear	Low	Unclear	Unclear	Unclear	Unclear	Unclear	Low	Low	Low
				10.1016/j.neurobiolaging.2019.04.009	Liu, T. et al. (2019)	Unclear	Low	Unclear	NA	NA	NA	NA	Low	Low	Low

## Sheet: Supplementary Table S6
				Supplementary Table S6.- Risk of Bias Assestment for the selected Guinnea pigs, birds, flies and frogs (Cavia spp., Gallus gallus domesticus and Tyto alba guttata, Drosophila melanogaster, Xenopus laevis) studies
				DOI	First Author	Item 1	Item 2	Item 3	Item 4	Item 5	Item 6	Item 7	Item 8	Item 9	Item 10
				Cavia spp.
				10.3389/fnmol.2022.842132	Rasmussen, JE. et al. (2022)	Unclear	Low	NA	NA	NA	Unclear	Unclear	Low	Unclear	Moderate
				10.1007/s00441-006-0369-z	Jin, L. et al. (2007)	Unclear	High	NA	NA	NA	Unclear	Unclear	Low	Low	Low
				10.1111/j.1460-9568.2007.05994.x	Jin, L. et al. (2007)	Unclear	High	NA	NA	NA	Unclear	Unclear	Low	Low	Low
				10.1007/s00405-022-07380-0	Wang, C. et al. (2022)	Unclear	High	NA	NA	NA	Unclear	Unclear	Low	Low	Low
				10.1007/s00405-014-3093-4	Xiong, M. et al. (2015)	Low	High	Low	Low	NA	Low	Unclear	Low	Low	Low
				Gallus gallus domesticus and Tyto alba guttata
				10.1038/srep34203	Wilms, V. et al. (2016)	Unclear	Unclear	Unclear	NA	NA	NA	Unclear	Low	Low	Low
				Drosophila melanogaster
				10.3389/fcell.2022.1015651	Requena, T. et al. (2022)	NA	Unclear	NA	NA	NA	NA	NA	Low	Low	Low
				Xenopus laevis
				10.1159/000356353	Parrock, S. et al. (2013)	Unclear	High	Unclear	NA	NA	NA	NA	Low	Low	Low

## Sheet: Supplementary Table S7
				Supplementary Table S7.- Active biochemical pathways according to Gene Ontology - Biological Processess.
				description	annotation_id	genes_found	input_size	term_genes	universe	pval	pval_adj	relative_enrichment	annotsbias	genes
				cell communication by electrical coupling	GO:0010644	3	14	7	18228	1.26005e-08	1.60657e-06	558	0	GJA1, GJB2, GJB6
				maintenance of blood-brain barrier	GO:0035633	4	14	34	18228	9.96328e-09	1.60657e-06	153.176	0	GJA1, SLC12A2, ACTB, GJB6
				gap junction assembly	GO:0016264	3	14	8	18228	2.01517e-08	1.7129e-06	488.25	0	GJA1, GJB2, GJB6
				sensory perception of sound	GO:0007605	5	14	165	18228	1.07196e-07	6.83375e-06	39.4545	0	GJB2, KCNE1, CACNA1D, COL11A2, GJB6
				gap junction-mediated intercellular transport	GO:1990349	2	14	6	18228	8.20249e-06	0.000418327	434	0	GJB2, GJB6
				inner ear development	GO:0048839	3	14	59	18228	1.14313e-05	0.000485829	66.2034	0	GJB2, ESRRB, GJB6
				cell-cell signaling	GO:0007267	4	14	236	18228	2.47624e-05	0.00090206	22.0678	0	GJA1, GJB2, GJE1, GJB6
				cell communication	GO:0007154	3	14	88	18228	3.80831e-05	0.0012139	44.3864	0	GJB2, GJE1, GJB6
				transmembrane transport	GO:0055085	5	14	563	18228	4.38605e-05	0.00124271	11.5631	0	GJA1, SLC12A2, GJB2, GJE1, GJB6
				regulation of ventricular cardiac muscle cell membrane repolarization	GO:0060307	2	14	22	18228	0.000125434	0.00319857	118.364	0	GJA1, KCNE1
				cardiac muscle cell action potential involved in contraction	GO:0086002	2	14	24	18228	0.000149738	0.0034712	108.5	0	KCNE1, CACNA1D
				regulation of potassium ion transmembrane transport	GO:1901379	2	14	27	18228	0.000190177	0.00404126	96.4444	0	KCNE1, CACNA1D
				regulation of heart rate by cardiac conduction	GO:0086091	2	14	40	18228	0.000420212	0.00824262	65.1	0	KCNE1, CACNA1D
				positive regulation of cell volume	GO:0045795	1	14	1	18228	0.000768049	0.00932631	1302	0	SLC12A2
				positive regulation of norepinephrine uptake	GO:0051623	1	14	1	18228	0.000768049	0.00932631	1302	0	ACTB
				atrial ventricular junction remodeling	GO:0003294	1	14	1	18228	0.000768049	0.00932631	1302	0	GJA1
				lens development in camera-type eye	GO:0002088	2	14	49	18228	0.000631053	0.00932631	53.1429	0	GJA1, GJE1
				positive regulation of stem cell population maintenance	GO:1902459	2	14	47	18228	0.000580584	0.00932631	55.4043	0	ESRRB, ACTB
				platelet aggregation	GO:0070527	2	14	50	18228	0.000657059	0.00932631	52.08	0	ACTN1, ACTB
				cellular response to cytochalasin B	GO:0072749	1	14	1	18228	0.000768049	0.00932631	1302	0	ACTB
				milk ejection reflex	GO:0060156	1	14	1	18228	0.000768049	0.00932631	1302	0	GJA1
				inorganic cation import across plasma membrane	GO:0098659	1	14	2	18228	0.00153555	0.0122364	651	0	SLC12A2
				regulation of matrix metallopeptidase secretion	GO:1904464	1	14	2	18228	0.00153555	0.0122364	651	0	SLC12A2
				regulation of norepinephrine uptake	GO:0051621	1	14	2	18228	0.00153555	0.0122364	651	0	ACTB
				columnar/cuboidal epithelial cell maturation	GO:0002069	1	14	2	18228	0.00153555	0.0122364	651	0	GJA1
				positive regulation of aspartate secretion	GO:1904450	1	14	2	18228	0.00153555	0.0122364	651	0	SLC12A2
				inorganic anion import across plasma membrane	GO:0098658	1	14	2	18228	0.00153555	0.0122364	651	0	SLC12A2
				negative regulation of gonadotropin secretion	GO:0032277	1	14	2	18228	0.00153555	0.0122364	651	0	GJA1
				positive regulation of striated muscle tissue development	GO:0045844	1	14	2	18228	0.00153555	0.0122364	651	0	GJA1
				vestibular nucleus development	GO:0021750	1	14	2	18228	0.00153555	0.0122364	651	0	KCNE1
				microtubule-based transport	GO:0099111	1	14	2	18228	0.00153555	0.0122364	651	0	GJA1
				positive regulation of morphogenesis of an epithelium	GO:1905332	1	14	2	18228	0.00153555	0.0122364	651	0	GJA1
				positive regulation of mesodermal cell differentiation	GO:1905772	1	14	3	18228	0.0023025	0.0163094	434	0	GJA1
				response to human chorionic gonadotropin	GO:0044752	1	14	3	18228	0.0023025	0.0163094	434	0	GJB2
				platelet morphogenesis	GO:0036344	1	14	3	18228	0.0023025	0.0163094	434	0	ACTN1
				cell communication by chemical coupling	GO:0010643	1	14	3	18228	0.0023025	0.0163094	434	0	GJA1
				transepithelial ammonium transport	GO:0070634	1	14	4	18228	0.00306891	0.0195643	325.5	0	SLC12A2
				regulation of spontaneous synaptic transmission	GO:0150003	1	14	4	18228	0.00306891	0.0195643	325.5	0	SLC12A2
				regulation of transepithelial transport	GO:0150111	1	14	4	18228	0.00306891	0.0195643	325.5	0	ACTB
				regulation of branching involved in salivary gland morphogenesis by mesenchymal-epithelial signaling	GO:0060665	1	14	4	18228	0.00306891	0.0195643	325.5	0	HGF
				secretory granule organization	GO:0033363	1	14	5	18228	0.00383477	0.0199565	260.4	0	KCNE1
				epididymis development	GO:1905867	1	14	5	18228	0.00383477	0.0199565	260.4	0	GJB2
				cell morphogenesis	GO:0000902	2	14	117	18228	0.00353445	0.0199565	22.2564	0	GJE1, HGF
				male gonad development	GO:0008584	2	14	121	18228	0.00377471	0.0199565	21.5207	0	GJA1, KCNE1
				protein localization to adherens junction	GO:0071896	1	14	5	18228	0.00383477	0.0199565	260.4	0	ACTB
				ear morphogenesis	GO:0042471	1	14	5	18228	0.00383477	0.0199565	260.4	0	GJB6
				cell dedifferentiation	GO:0043697	1	14	5	18228	0.00383477	0.0199565	260.4	0	ESRRB
				soft palate development	GO:0060023	1	14	5	18228	0.00383477	0.0199565	260.4	0	COL11A2
				membrane depolarization during SA node cell action potential	GO:0086046	1	14	5	18228	0.00383477	0.0199565	260.4	0	CACNA1D
				neuroblast migration	GO:0097402	1	14	6	18228	0.00460009	0.0205496	217	0	GJA1
				osteoblast differentiation	GO:0001649	2	14	135	18228	0.00467402	0.0205496	19.2889	0	GJA1, COL11A2
				morphogenesis of a polarized epithelium	GO:0001738	1	14	6	18228	0.00460009	0.0205496	217	0	ACTB
				regulation of potassium ion transmembrane transporter activity	GO:1901016	1	14	6	18228	0.00460009	0.0205496	217	0	CACNA1D
				skeletal muscle cell proliferation	GO:0014856	1	14	6	18228	0.00460009	0.0205496	217	0	HGF
				negative regulation of hydrogen peroxide-mediated programmed cell death	GO:1901299	1	14	6	18228	0.00460009	0.0205496	217	0	HGF
				regulation of atrial cardiac muscle cell membrane repolarization	GO:0060372	1	14	6	18228	0.00460009	0.0205496	217	0	CACNA1D
				negative regulation of protein targeting to membrane	GO:0090315	1	14	6	18228	0.00460009	0.0205496	217	0	KCNE1
				malate-aspartate shuttle	GO:0043490	1	14	6	18228	0.00460009	0.0205496	217	0	MDH1
				positive regulation of adenylate cyclase activity	GO:0045762	1	14	7	18228	0.00536485	0.0210467	186	0	CACNA1D
				potassium ion transport	GO:0006813	2	14	138	18228	0.00487844	0.0210467	18.8696	0	SLC12A2, KCNE1
				regulation of bone remodeling	GO:0046850	1	14	7	18228	0.00536485	0.0210467	186	0	GJA1
				glutathione transmembrane transport	GO:0034775	1	14	7	18228	0.00536485	0.0210467	186	0	GJA1
				regulation of delayed rectifier potassium channel activity	GO:1902259	1	14	7	18228	0.00536485	0.0210467	186	0	KCNE1
				hyperosmotic response	GO:0006972	1	14	7	18228	0.00536485	0.0210467	186	0	SLC12A2
				regulation of transmembrane transporter activity	GO:0022898	1	14	7	18228	0.00536485	0.0210467	186	0	ACTB
				sinoatrial node development	GO:0003163	1	14	8	18228	0.00612908	0.0214098	162.75	0	GJB6
				stem cell division	GO:0017145	1	14	8	18228	0.00612908	0.0214098	162.75	0	ESRRB
				negative regulation of vascular wound healing	GO:0061044	1	14	8	18228	0.00612908	0.0214098	162.75	0	SLC12A2
				cardiac muscle cell contraction	GO:0086003	1	14	8	18228	0.00612908	0.0214098	162.75	0	KCNE1
				negative regulation of trophoblast cell migration	GO:1901164	1	14	8	18228	0.00612908	0.0214098	162.75	0	GJA1
				hepatocyte growth factor receptor signaling pathway	GO:0048012	1	14	8	18228	0.00612908	0.0214098	162.75	0	HGF
				regulation of ventricular cardiac muscle cell membrane depolarization	GO:0060373	1	14	8	18228	0.00612908	0.0214098	162.75	0	GJA1
				potassium ion transmembrane transport	GO:0071805	2	14	155	18228	0.00611363	0.0214098	16.8	0	SLC12A2, KCNE1
				actin filament network formation	GO:0051639	1	14	9	18228	0.00689275	0.0222488	144.667	0	ACTN1
				transepithelial chloride transport	GO:0030321	1	14	9	18228	0.00689275	0.0222488	144.667	0	SLC12A2
				atrial cardiac muscle cell action potential	GO:0086014	1	14	9	18228	0.00689275	0.0222488	144.667	0	GJA1
				membrane repolarization during action potential	GO:0086011	1	14	9	18228	0.00689275	0.0222488	144.667	0	KCNE1
				regulation of p38MAPK cascade	GO:1900744	1	14	9	18228	0.00689275	0.0222488	144.667	0	HGF
				malate metabolic process	GO:0006108	1	14	9	18228	0.00689275	0.0222488	144.667	0	MDH1
				export across plasma membrane	GO:0140115	1	14	10	18228	0.00765588	0.0227006	130.2	0	GJA1
				membrane repolarization during cardiac muscle cell action potential	GO:0086013	1	14	10	18228	0.00765588	0.0227006	130.2	0	KCNE1
				ammonium transmembrane transport	GO:0072488	1	14	10	18228	0.00765588	0.0227006	130.2	0	SLC12A2
				cellular response to pH	GO:0071467	1	14	10	18228	0.00765588	0.0227006	130.2	0	GJA1
				regulation of atrial cardiac muscle cell membrane depolarization	GO:0060371	1	14	10	18228	0.00765588	0.0227006	130.2	0	GJA1
				intracellular chloride ion homeostasis	GO:0030644	1	14	10	18228	0.00765588	0.0227006	130.2	0	SLC12A2
				response to lipopolysaccharide	GO:0032496	2	14	173	18228	0.00756132	0.0227006	15.052	0	GJB2, GJB6
				glutamate secretion	GO:0014047	1	14	11	18228	0.00841847	0.0233338	118.364	0	GJA1
				regulation of stem cell division	GO:2000035	1	14	11	18228	0.00841847	0.0233338	118.364	0	ESRRB
				negative regulation of delayed rectifier potassium channel activity	GO:1902260	1	14	11	18228	0.00841847	0.0233338	118.364	0	KCNE1
				regulation of potassium ion transport	GO:0043266	1	14	11	18228	0.00841847	0.0233338	118.364	0	KCNE1
				NADH metabolic process	GO:0006734	1	14	11	18228	0.00841847	0.0233338	118.364	0	MDH1
				epithelial cell maturation	GO:0002070	1	14	11	18228	0.00841847	0.0233338	118.364	0	KCNE1
				cell communication by electrical coupling involved in cardiac conduction	GO:0086064	1	14	12	18228	0.00918051	0.0238881	108.5	0	GJA1
				membrane depolarization during cardiac muscle cell action potential	GO:0086012	1	14	12	18228	0.00918051	0.0238881	108.5	0	CACNA1D
				oxaloacetate metabolic process	GO:0006107	1	14	12	18228	0.00918051	0.0238881	108.5	0	MDH1
				nuclear receptor-mediated steroid hormone signaling pathway	GO:0030518	1	14	12	18228	0.00918051	0.0238881	108.5	0	ESRRB
				cardiac conduction	GO:0061337	1	14	12	18228	0.00918051	0.0238881	108.5	0	GJA1
				adherens junction assembly	GO:0034333	1	14	12	18228	0.00918051	0.0238881	108.5	0	ACTB
				cellular response to glucagon stimulus	GO:0071377	1	14	13	18228	0.00994201	0.0246137	100.154	0	GJB2
				membrane repolarization during ventricular cardiac muscle cell action potential	GO:0098915	1	14	13	18228	0.00994201	0.0246137	100.154	0	KCNE1
				NADP metabolic process	GO:0006739	1	14	13	18228	0.00994201	0.0246137	100.154	0	MDH1
				chloride ion homeostasis	GO:0055064	1	14	13	18228	0.00994201	0.0246137	100.154	0	SLC12A2
				myoblast proliferation	GO:0051450	1	14	13	18228	0.00994201	0.0246137	100.154	0	HGF
				negative regulation of macroautophagy	GO:0016242	1	14	14	18228	0.010703	0.0257477	93	0	QSOX1
				adult heart development	GO:0007512	1	14	14	18228	0.010703	0.0257477	93	0	GJA1
				membrane repolarization	GO:0086009	1	14	14	18228	0.010703	0.0257477	93	0	KCNE1
				cellular response to hepatocyte growth factor stimulus	GO:0035729	1	14	15	18228	0.0114634	0.0258687	86.8	0	HGF
				T cell chemotaxis	GO:0010818	1	14	15	18228	0.0114634	0.0258687	86.8	0	SLC12A2
				extracellular matrix assembly	GO:0085029	1	14	15	18228	0.0114634	0.0258687	86.8	0	QSOX1
				cellular response to acidic pH	GO:0071468	1	14	15	18228	0.0114634	0.0258687	86.8	0	KCNE1
				apical protein localization	GO:0045176	1	14	15	18228	0.0114634	0.0258687	86.8	0	ACTB
				intracellular potassium ion homeostasis	GO:0030007	1	14	15	18228	0.0114634	0.0258687	86.8	0	SLC12A2
				cellular response to potassium ion	GO:0035865	1	14	15	18228	0.0114634	0.0258687	86.8	0	SLC12A2
				cardiac conduction system development	GO:0003161	1	14	16	18228	0.0122233	0.0266404	81.375	0	GJA1
				ventricular cardiac muscle cell action potential	GO:0086005	1	14	16	18228	0.0122233	0.0266404	81.375	0	KCNE1
				cellular response to chemokine	GO:1990869	1	14	16	18228	0.0122233	0.0266404	81.375	0	SLC12A2
				potassium ion export across plasma membrane	GO:0097623	1	14	16	18228	0.0122233	0.0266404	81.375	0	KCNE1
				positive regulation of potassium ion transmembrane transport	GO:1901381	1	14	17	18228	0.0129826	0.02736	76.5882	0	KCNE1

## Sheet: Supplementary Table S8
				Supplementary Table S8.- Active biochemical pathways according to Gene Ontology - Cellular Component.
				description	annotation_id	genes_found	input_size	term_genes	universe	pval	pval_adj	relative_enrichment	annotsbias	genes
				connexin complex	GO:0005922	4	14	21	19099	1.07327e-09	1.10547e-07	259.85	0	GJA1, GJB2, GJE1, GJB6
				gap junction	GO:0005921	3	14	31	19099	1.3924e-06	7.17084e-05	132.021	0	GJA1, GJB2, GJB6
				cell junction	GO:0030054	4	14	202	19099	1.11901e-05	0.000368951	27.0141	0	GJA1, GJB2, ACTN1, GJB6
				platelet alpha granule lumen	GO:0031093	3	14	67	19099	1.46101e-05	0.000368951	61.0842	0	QSOX1, ACTN1, HGF
				fascia adherens	GO:0005916	2	14	9	19099	1.79102e-05	0.000368951	303.159	0	GJA1, ACTN1
				actin filament	GO:0005884	3	14	97	19099	4.43867e-05	0.000673452	42.1922	0	ACTN1, ACTB, GJB6
				lateral plasma membrane	GO:0016328	3	14	98	19099	4.57686e-05	0.000673452	41.7617	0	GJA1, SLC12A2, GJB2
				Z disc	GO:0030018	3	14	135	19099	0.00011875	0.00152891	30.3159	0	KCNE1, CACNA1D, ACTN1
				apical plasma membrane	GO:0016324	4	14	405	19099	0.000168476	0.00192812	13.4737	0	GJA1, SLC12A2, KCNE1, GJB6
				tight junction	GO:0070160	2	14	37	19099	0.000327476	0.003373	73.7413	0	GJA1, ACTB
				cell-cell junction	GO:0005911	3	14	203	19099	0.000395003	0.00369866	20.1608	0	GJA1, ACTN1, ACTB
				brush border	GO:0005903	2	14	61	19099	0.000890824	0.00764624	44.7283	0	ACTN1, ACTB
				extracellular space	GO:0005615	6	14	1841	19099	0.00120776	0.0095692	4.44611	0	QSOX1, ACTN1, COL11A2, ACTB, MDH1, HGF
				cell body	GO:0044297	2	14	87	19099	0.00180137	0.0132529	31.3612	0	SLC12A2, GJB2
				cell body membrane	GO:0044298	1	14	3	19099	0.00219757	0.01509	454.738	0	SLC12A2
				collagen type XI trimer	GO:0005592	1	14	4	19099	0.0029291	0.0188561	341.054	0	COL11A2
				focal adhesion	GO:0005925	3	14	429	19099	0.00340652	0.0206395	9.53996	0	GJA1, ACTN1, ACTB
				monoatomic ion channel complex	GO:0034702	2	14	141	19099	0.00464644	0.0265879	19.3506	0	KCNE1, CACNA1D
				plasma membrane	GO:0005886	9	14	5399	19099	0.00536716	0.0276409	2.27411	0	GJA1, SLC12A2, GJB2, KCNE1, CACNA1D, ACTN1, ACTB, GJE1, GJB6
				dense body	GO:0097433	1	14	7	19099	0.00512069	0.0276409	194.888	0	ACTB
				postsynaptic actin cytoskeleton	GO:0098871	1	14	9	19099	0.00657927	0.0322697	151.579	0	ACTB
				bBAF complex	GO:0140092	1	14	10	19099	0.00730781	0.0342138	136.421	0	ACTB
				contractile muscle fiber	GO:0043292	1	14	16	19099	0.0116687	0.0375585	85.2634	0	GJA1
				astrocyte projection	GO:0097449	1	14	13	19099	0.00949046	0.0375585	104.94	0	GJB2
				L-type voltage-gated calcium channel complex	GO:1990454	1	14	12	19099	0.00876341	0.0375585	113.685	0	CACNA1D
				GBAF complex	GO:0140288	1	14	14	19099	0.010217	0.0375585	97.4439	0	ACTB
				membrane raft	GO:0045121	2	14	217	19099	0.0106879	0.0375585	12.5734	0	GJA1, KCNE1
				nBAF complex	GO:0071565	1	14	16	19099	0.0116687	0.0375585	85.2634	0	ACTB
				cell projection membrane	GO:0031253	1	14	13	19099	0.00949046	0.0375585	104.94	0	SLC12A2
				npBAF complex	GO:0071564	1	14	14	19099	0.010217	0.0375585	97.4439	0	ACTB
				brahma complex	GO:0035060	1	14	14	19099	0.010217	0.0375585	97.4439	0	ACTB
				RSC-type complex	GO:0016586	1	14	16	19099	0.0116687	0.0375585	85.2634	0	ACTB
				pseudopodium	GO:0031143	1	14	18	19099	0.0131183	0.0409451	75.7897	0	ACTN1
				integrator complex	GO:0032039	1	14	21	19099	0.0152891	0.0437438	64.9626	0	ESRRB
				calyx of Held	GO:0044305	1	14	21	19099	0.0152891	0.0437438	64.9626	0	ACTB
				Golgi-associated vesicle membrane	GO:0030660	1	14	20	19099	0.014566	0.0437438	68.2107	0	GJA1
				extracellular exosome	GO:0070062	5	14	2209	19099	0.0168103	0.0467961	3.08785	0	QSOX1, SLC12A2, ACTN1, ACTB, MDH1
				actin cytoskeleton	GO:0015629	2	14	293	19099	0.0188994	0.0486661	9.31204	0	ACTN1, ACTB
				cell-cell contact zone	GO:0044291	1	14	26	19099	0.0188972	0.0486661	52.4698	0	GJA1
				cortical cytoskeleton	GO:0030863	1	14	26	19099	0.0188972	0.0486661	52.4698	0	ACTB
				endoplasmic reticulum lumen	GO:0005788	2	14	304	19099	0.0202545	0.0508833	8.97509	0	QSOX1, COL11A2
				voltage-gated calcium channel complex	GO:0005891	1	14	29	19099	0.0210562	0.0516379	47.0419	0	CACNA1D
				SWI/SNF complex	GO:0016514	1	14	30	19099	0.0217749	0.0521585	45.4738	0	ACTB
				apical junction complex	GO:0043296	1	14	31	19099	0.0224931	0.0526543	44.0069	0	ACTB
				NuA4 histone acetyltransferase complex	GO:0035267	1	14	32	19099	0.0232108	0.0531269	42.6317	0	ACTB
				condensed chromosome	GO:0000793	1	14	34	19099	0.0246447	0.0551827	40.1239	0	ESRRB
				intercalated disc	GO:0014704	1	14	50	19099	0.036046	0.0789944	27.2843	0	GJA1
				tertiary granule lumen	GO:1904724	1	14	55	19099	0.0395834	0.0849395	24.8039	0	QSOX1
				sarcomere	GO:0030017	1	14	59	19099	0.0424047	0.0888042	23.1223	0	ACTN1
				cortical actin cytoskeleton	GO:0030864	1	14	60	19099	0.0431088	0.0888042	22.7369	0	ACTN1
				specific granule lumen	GO:0035580	1	14	62	19099	0.0445156	0.0899041	22.0035	0	QSOX1
				basal plasma membrane	GO:0009925	1	14	74	19099	0.0529161	0.104815	18.4353	0	SLC12A2
				cytoplasmic ribonucleoprotein granule	GO:0036464	1	14	81	19099	0.0577846	0.111542	16.8422	0	ACTB
				endoplasmic reticulum-Golgi intermediate compartment	GO:0005793	1	14	82	19099	0.0584782	0.111542	16.6368	0	GJB2
				voltage-gated potassium channel complex	GO:0008076	1	14	87	19099	0.0619392	0.113924	15.6806	0	KCNE1
				stress fiber	GO:0001725	1	14	87	19099	0.0619392	0.113924	15.6806	0	ACTN1
				intercellular bridge	GO:0045171	1	14	94	19099	0.0667646	0.120645	14.5129	0	QSOX1
				glutamatergic synapse	GO:0098978	2	14	593	19099	0.0684481	0.121554	4.60106	0	ACTN1, ACTB
				cell periphery	GO:0071944	1	14	100	19099	0.0708824	0.121681	13.6421	0	SLC12A2
				collagen trimer	GO:0005581	1	14	99	19099	0.0701973	0.121681	13.7799	0	COL11A2
				ruffle	GO:0001726	1	14	103	19099	0.0729349	0.123152	13.2448	0	ACTN1
				Schaffer collateral - CA1 synapse	GO:0098685	1	14	106	19099	0.0749832	0.124569	12.8699	0	ACTB
				nuclear matrix	GO:0016363	1	14	129	19099	0.0905481	0.145726	10.5753	0	ACTB
				Golgi membrane	GO:0000139	2	14	696	19099	0.0903728	0.145726	3.92016	0	GJA1, QSOX1
				nucleosome	GO:0000786	1	14	133	19099	0.09323	0.147734	10.2573	0	ACTB
				extracellular vesicle	GO:1903561	1	14	139	19099	0.0972392	0.149308	9.81449	0	SLC12A2
				extracellular region	GO:0005576	4	14	2479	19099	0.0974187	0.149308	2.20123	0	QSOX1, ACTN1, COL11A2, HGF
				blood microparticle	GO:0072562	1	14	141	19099	0.098572	0.149308	9.67528	0	ACTB
				cytoplasmic vesicle membrane	GO:0030659	1	14	144	19099	0.100568	0.150123	9.47371	0	SLC12A2
				kinetochore	GO:0000776	1	14	169	19099	0.117039	0.172215	8.07227	0	ACTB
				adherens junction	GO:0005912	1	14	186	19099	0.12808	0.185806	7.33449	0	ACTB
				lamellipodium	GO:0030027	1	14	190	19099	0.130659	0.186336	7.18008	0	ACTB
				vesicle	GO:0031982	1	14	193	19099	0.132588	0.186336	7.06847	0	ACTB
				intermediate filament	GO:0005882	1	14	195	19099	0.133873	0.186336	6.99597	0	GJA1
				ribosome	GO:0005840	1	14	215	19099	0.146618	0.201355	6.34518	0	COL11A2
				intracellular membrane-bounded organelle	GO:0043231	2	14	962	19099	0.154759	0.209739	2.8362	0	GJA1, QSOX1
				cell projection	GO:0042995	2	14	976	19099	0.158383	0.211863	2.79552	0	SLC12A2, ACTN1
				presynapse	GO:0098793	1	14	247	19099	0.166649	0.220062	5.52313	0	ACTB
				basolateral plasma membrane	GO:0016323	1	14	266	19099	0.178335	0.232512	5.12863	0	SLC12A2
				membrane	GO:0016020	7	14	6708	19099	0.186167	0.23969	1.4236	0	GJA1, QSOX1, SLC12A2, KCNE1, CACNA1D, ACTB, HGF
				chromatin	GO:0000785	2	14	1104	19099	0.192296	0.241542	2.4714	0	ESRRB, ACTB
				anchoring junction	GO:0070161	1	14	287	19099	0.191073	0.241542	4.75336	0	ACTN1
				neuron projection	GO:0043005	1	14	364	19099	0.23623	0.293153	3.74784	0	SLC12A2
				collagen-containing extracellular matrix	GO:0062023	1	14	383	19099	0.247006	0.299314	3.56192	0	COL11A2
				ribonucleoprotein complex	GO:1990904	1	14	380	19099	0.245314	0.299314	3.59004	0	ACTB
				neuronal cell body	GO:0043025	1	14	393	19099	0.252621	0.302558	3.47128	0	SLC12A2
				axon	GO:0030424	1	14	431	19099	0.273606	0.323924	3.16523	0	ACTB
				Golgi apparatus	GO:0005794	2	14	1426	19099	0.281375	0.329337	1.91334	0	GJA1, QSOX1
				lysosome	GO:0005764	1	14	499	19099	0.309797	0.35541	2.7339	0	KCNE1
				cytoskeleton	GO:0005856	2	14	1530	19099	0.310552	0.35541	1.78329	0	ACTN1, ACTB
				cytosol	GO:0005829	5	14	5480	19099	0.373209	0.422423	1.24472	0	GJA1, ACTN1, ESRRB, ACTB, MDH1
				chromosome	GO:0005694	1	14	674	19099	0.395383	0.433239	2.02406	0	ESRRB
				centrosome	GO:0005813	1	14	660	19099	0.388917	0.433239	2.06699	0	MDH1
				cell surface	GO:0009986	1	14	665	19099	0.391234	0.433239	2.05145	0	KCNE1
				perinuclear region of cytoplasm	GO:0048471	1	14	740	19099	0.425018	0.460809	1.84353	0	GJB2
				protein-containing complex	GO:0032991	1	14	766	19099	0.436318	0.468133	1.78096	0	ACTB
				synapse	GO:0045202	1	14	961	19099	0.514719	0.546558	1.41958	0	ACTB
				nucleoplasm	GO:0005654	3	14	3955	19099	0.578212	0.607713	1.0348	0	GJA1, ESRRB, ACTB
				endoplasmic reticulum membrane	GO:0005789	1	14	1164	19099	0.585489	0.609145	1.17201	0	GJA1
				cytoplasm	GO:0005737	5	14	7344	19099	0.679344	0.699724	0.928795	0	GJA1, ACTN1, ESRRB, ACTB, MDH1
				endoplasmic reticulum	GO:0005783	1	14	1666	19099	0.721476	0.735762	0.818856	0	GJA1
				mitochondrion	GO:0005739	1	14	1757	19099	0.741161	0.748427	0.776445	0	GJA1
				nucleus	GO:0005634	3	14	6764	19099	0.920901	0.920901	0.605063	0	GJA1, ESRRB, ACTB

## Sheet: Supplementary Table S9
				Supplementary Table S9.- Active biochemical pathways according to Gene Ontology - Molecular Function.
				description	annotation_id	genes_found	input_size	term_genes	universe	pval	pval_adj	relative_enrichment	annotsbias	genes
				gap junction channel activity	GO:0005243	4	14	22	18329	1.54537e-09	7.57231e-08	238.039	0	GJA1, GJB2, GJE1, GJB6
				gap junction channel activity involved in cell communication by electrical coupling	GO:1903763	3	14	4	18329	1.41831e-09	7.57231e-08	981.911	0	GJA1, GJB2, GJB6
				hydroxyphenylpyruvate reductase activity	GO:0047995	1	14	1	18329	0.000763817	0.0149708	1309.21	0	MDH1
				beta-tubulin binding	GO:0048487	2	14	42	18329	0.000458393	0.0149708	62.3435	0	GJA1, GJB6
				diiodophenylpyruvate reductase activity	GO:0047860	1	14	1	18329	0.000763817	0.0149708	1309.21	0	MDH1
				potassium ion transmembrane transporter activity	GO:0015079	1	14	4	18329	0.00305202	0.0199399	327.304	0	SLC12A2
				gap junction channel activity involved in cardiac conduction electrical coupling	GO:0086075	1	14	3	18329	0.00228983	0.0199399	436.405	0	GJA1
				L-malate dehydrogenase (NAD+) activity	GO:0030060	1	14	4	18329	0.00305202	0.0199399	327.304	0	MDH1
				voltage-gated calcium channel activity involved SA node cell action potential	GO:0086059	1	14	2	18329	0.00152709	0.0199399	654.607	0	CACNA1D
				structural constituent of postsynapse	GO:0099186	1	14	4	18329	0.00305202	0.0199399	327.304	0	ACTN1
				voltage-gated calcium channel activity involved in cardiac muscle cell action potential	GO:0086007	1	14	4	18329	0.00305202	0.0199399	327.304	0	CACNA1D
				sodium:potassium:chloride symporter activity	GO:0008511	1	14	3	18329	0.00228983	0.0199399	436.405	0	SLC12A2
				malate dehydrogenase activity	GO:0016615	1	14	4	18329	0.00305202	0.0199399	327.304	0	MDH1
				malic enzyme activity	GO:0004470	1	14	4	18329	0.00305202	0.0199399	327.304	0	MDH1
				flavin-dependent sulfhydryl oxidase activity	GO:0016971	1	14	3	18329	0.00228983	0.0199399	436.405	0	QSOX1
				chloride:monoatomic cation symporter activity	GO:0015377	1	14	5	18329	0.00381367	0.0233587	261.843	0	SLC12A2
				thiol oxidase activity	GO:0016972	1	14	6	18329	0.00457478	0.0237666	218.202	0	QSOX1
				glutathione transmembrane transporter activity	GO:0034634	1	14	7	18329	0.00533535	0.0237666	187.031	0	GJA1
				transmembrane transporter binding	GO:0044325	2	14	143	18329	0.00517252	0.0237666	18.3107	0	KCNE1, ACTN1
				gap junction hemi-channel activity	GO:0055077	1	14	6	18329	0.00457478	0.0237666	218.202	0	GJA1
				telethonin binding	GO:0031433	1	14	7	18329	0.00533535	0.0237666	187.031	0	KCNE1
				voltage-gated potassium channel activity involved in cardiac muscle cell action potential repolarization	GO:0086008	1	14	7	18329	0.00533535	0.0237666	187.031	0	KCNE1
				estrogen response element binding	GO:0034056	1	14	11	18329	0.00837225	0.0308535	119.019	0	ESRRB
				vinculin binding	GO:0017166	1	14	12	18329	0.00913012	0.0308535	109.101	0	ACTN1
				voltage-gated potassium channel activity involved in ventricular cardiac muscle cell action potential repolarization	GO:1902282	1	14	12	18329	0.00913012	0.0308535	109.101	0	KCNE1
				structural constituent of postsynaptic actin cytoskeleton	GO:0098973	1	14	11	18329	0.00837225	0.0308535	119.019	0	ACTB
				nitric-oxide synthase binding	GO:0050998	1	14	11	18329	0.00837225	0.0308535	119.019	0	ACTB
				ammonium channel activity	GO:0008519	1	14	12	18329	0.00913012	0.0308535	109.101	0	SLC12A2
				Tat protein binding	GO:0030957	1	14	10	18329	0.00761383	0.0308535	130.921	0	ACTB
				efflux transmembrane transporter activity	GO:0015562	1	14	14	18329	0.0106443	0.0336496	93.5153	0	GJA1
				high voltage-gated calcium channel activity	GO:0008331	1	14	14	18329	0.0106443	0.0336496	93.5153	0	CACNA1D
				actin filament binding	GO:0051015	2	14	215	18329	0.0113583	0.0347848	12.1787	0	ACTN1, GJB6
				ankyrin binding	GO:0030506	1	14	19	18329	0.0144202	0.0403766	68.906	0	CACNA1D
				metal ion transmembrane transporter activity	GO:0046873	1	14	19	18329	0.0144202	0.0403766	68.906	0	SLC12A2
				alpha-actinin binding	GO:0051393	1	14	18	18329	0.0136661	0.0403766	72.7341	0	CACNA1D
				monoatomic ion transmembrane transporter activity	GO:0015075	1	14	21	18329	0.0159269	0.0421846	62.3435	0	GJA1
				protein disulfide isomerase activity	GO:0003756	1	14	21	18329	0.0159269	0.0421846	62.3435	0	QSOX1
				nuclear steroid receptor activity	GO:0003707	1	14	23	18329	0.0174313	0.0449545	56.9224	0	ESRRB
				delayed rectifier potassium channel activity	GO:0005251	1	14	30	18329	0.0226803	0.0555667	43.6405	0	KCNE1
				steroid binding	GO:0005496	1	14	30	18329	0.0226803	0.0555667	43.6405	0	ESRRB
				RNA polymerase II complex binding	GO:0000993	1	14	31	18329	0.023428	0.0559986	42.2327	0	ESRRB
				kinesin binding	GO:0019894	1	14	43	18329	0.0323593	0.0674725	30.4468	0	ACTB
				voltage-gated calcium channel activity	GO:0005245	1	14	41	18329	0.030876	0.0674725	31.9321	0	CACNA1D
				Hsp90 protein binding	GO:0051879	1	14	43	18329	0.0323593	0.0674725	30.4468	0	SLC12A2
				FAD binding	GO:0071949	1	14	40	18329	0.0301336	0.0674725	32.7304	0	QSOX1
				tau protein binding	GO:0048156	1	14	43	18329	0.0323593	0.0674725	30.4468	0	ACTB
				chemoattractant activity	GO:0042056	1	14	41	18329	0.030876	0.0674725	31.9321	0	HGF
				extracellular matrix structural constituent conferring tensile strength	GO:0030020	1	14	45	18329	0.0338404	0.0676808	29.0937	0	COL11A2
				alpha-tubulin binding	GO:0043014	1	14	45	18329	0.0338404	0.0676808	29.0937	0	GJA1
				oxidoreductase activity, acting on the CH-OH group of donors, NAD or NADP as acceptor	GO:0016616	1	14	47	18329	0.0353195	0.0678688	27.8556	0	MDH1
				potassium channel regulator activity	GO:0015459	1	14	47	18329	0.0353195	0.0678688	27.8556	0	KCNE1
				signaling receptor binding	GO:0005102	2	14	419	18329	0.0395694	0.0718112	6.24923	0	GJA1, HGF
				protein tyrosine kinase binding	GO:1990782	1	14	52	18329	0.0390079	0.0718112	25.1772	0	GJA1
				nuclear receptor activity	GO:0004879	1	14	52	18329	0.0390079	0.0718112	25.1772	0	ESRRB
				nuclear receptor coactivator activity	GO:0030374	1	14	58	18329	0.0434167	0.0759792	22.5727	0	ACTN1
				oxidoreductase activity	GO:0016491	2	14	440	18329	0.0432447	0.0759792	5.95097	0	QSOX1, MDH1
				cytoskeletal protein binding	GO:0008092	1	14	60	18329	0.0448821	0.0771657	21.8202	0	ACTN1
				voltage-gated potassium channel activity	GO:0005249	1	14	64	18329	0.0478067	0.0807769	20.4565	0	KCNE1
				nucleosomal DNA binding	GO:0031492	1	14	67	18329	0.0499947	0.083042	19.5405	0	ACTB
				tubulin binding	GO:0015631	1	14	69	18329	0.0514508	0.083827	18.9741	0	GJA1
				scaffold protein binding	GO:0097110	1	14	70	18329	0.052178	0.083827	18.7031	0	GJA1
				protein kinase binding	GO:0019901	2	14	497	18329	0.0538429	0.0851065	5.26847	0	SLC12A2, ACTB
				double-stranded RNA binding	GO:0003725	1	14	74	18329	0.0550819	0.0856829	17.6921	0	ACTN1
				cis-regulatory region sequence-specific DNA binding	GO:0000987	1	14	83	18329	0.0615854	0.0943026	15.7737	0	ESRRB
				potassium channel activity	GO:0005267	1	14	89	18329	0.0658979	0.0993537	14.7103	0	KCNE1
				endopeptidase activity	GO:0004175	1	14	98	18329	0.0723322	0.107402	13.3593	0	HGF
				protein-folding chaperone binding	GO:0051087	1	14	105	18329	0.0773082	0.1098	12.4687	0	SLC12A2
				structural constituent of cytoskeleton	GO:0005200	1	14	105	18329	0.0773082	0.1098	12.4687	0	ACTB
				calcium channel activity	GO:0005262	1	14	104	18329	0.0765989	0.1098	12.5886	0	CACNA1D
				beta-catenin binding	GO:0008013	1	14	108	18329	0.0794332	0.111206	12.1224	0	GJA1
				extracellular matrix structural constituent	GO:0005201	1	14	115	18329	0.0843738	0.11646	11.3845	0	COL11A2
				symporter activity	GO:0015293	1	14	124	18329	0.0906898	0.123439	10.5582	0	SLC12A2
				calcium ion binding	GO:0005509	2	14	721	18329	0.102928	0.138177	3.63166	0	GJB2, ACTN1
				integrin binding	GO:0005178	1	14	159	18329	0.114869	0.152124	8.23405	0	ACTN1
				growth factor activity	GO:0008083	1	14	162	18329	0.116914	0.152768	8.08157	0	HGF
				protein-macromolecule adaptor activity	GO:0030674	1	14	166	18329	0.119633	0.154264	7.88683	0	COL11A2
				heparin binding	GO:0008201	1	14	177	18329	0.127071	0.161727	7.39669	0	COL11A2
				serine-type endopeptidase activity	GO:0004252	1	14	180	18329	0.129089	0.162189	7.27341	0	HGF
				RNA polymerase II-specific DNA-binding transcription factor binding	GO:0061629	1	14	187	18329	0.133782	0.165957	7.00115	0	ESRRB
				transmembrane transporter activity	GO:0022857	1	14	198	18329	0.141109	0.172858	6.61219	0	GJA1
				identical protein binding	GO:0042802	3	14	1779	18329	0.148333	0.179464	2.20778	0	GJB2, ACTB, HGF
				metal ion binding	GO:0046872	5	14	3986	18329	0.170101	0.203292	1.64227	0	GJB2, CACNA1D, ACTN1, COL11A2, ESRRB
				microtubule binding	GO:0008017	1	14	271	18329	0.188292	0.22232	4.83105	0	GJB6
				protein-containing complex binding	GO:0044877	1	14	369	18329	0.247855	0.289164	3.54801	0	KCNE1
				actin binding	GO:0003779	1	14	388	18329	0.258923	0.298522	3.37426	0	ACTN1
				protein binding	GO:0005515	12	14	13681	18329	0.270812	0.308599	1.14835	0	GJA1, SLC12A2, GJB2, KCNE1, CACNA1D, ACTN1, COL11A2, ESRRB, ACTB, MDH1, GJB6, HGF
				ATP hydrolysis activity	GO:0016887	1	14	427	18329	0.281168	0.316718	3.06608	0	ACTB
				sequence-specific DNA binding	GO:0043565	1	14	462	18329	0.300602	0.334761	2.8338	0	ESRRB
				DNA-binding transcription activator activity, RNA polymerase II-specific	GO:0001228	1	14	482	18329	0.311487	0.342986	2.71621	0	ESRRB
				sequence-specific double-stranded DNA binding	GO:1990837	1	14	571	18329	0.358045	0.389871	2.29284	0	ESRRB
				DNA-binding transcription factor activity	GO:0003700	1	14	677	18329	0.409678	0.441191	1.93385	0	ESRRB
				protein homodimerization activity	GO:0042803	1	14	746	18329	0.441186	0.469959	1.75498	0	ACTN1
				zinc ion binding	GO:0008270	1	14	846	18329	0.484087	0.510113	1.54753	0	ESRRB
				hydrolase activity	GO:0016787	1	14	928	18329	0.516962	0.538961	1.41079	0	ACTB
				RNA polymerase II cis-regulatory region sequence-specific DNA binding	GO:0000978	1	14	1170	18329	0.602993	0.622035	1.11899	0	ESRRB
				DNA-binding transcription factor activity, RNA polymerase II-specific	GO:0000981	1	14	1236	18329	0.623853	0.63685	1.05923	0	ESRRB
				ATP binding	GO:0005524	1	14	1499	18329	0.697279	0.704467	0.873392	0	ACTB
				DNA binding	GO:0003677	1	14	2282	18329	0.844667	0.844667	0.573714	0	ESRRB

[truncated: 2 more sheets: Supplementary Table S10, Supplementary Table S11]
